# Supplementary material for: Stenotrophomonas maltophilia exhibits defensive multicellularity in response to a Pseudomonas aeruginosa quorum sensing molecule
Source: bioRxiv. 2025 May 2:2025.05.02.651457. Preprint. [Version 1] doi: 10.1101/2025.05.02.651457 (PMC12190822; doi:10.1101/2025.05.02.651457)
Supplement: Supplement 2 [file media-2.xlsx]

## Sheet: Information
Supp. Table 2. RNAseq and GO enrichment results
The following information is provided in the subsequent sheets.
Fold-change: Log2(Fold-change) of gene expression in the Pa supernatant vs the salts condition, and the adjusted p-value for each
Upregulated_GO: FUNAGE-PRO output on the set of upregulated genes (as defined by a log2(fold-change) > 1 and an adjusted p-value < 0.05)
Downregulated_GO: FUNAGE-PRO output on the set of downregulated genes (as defined by a log2(fold-change) < 1 and an adjusted p-value < 0.05)
Supp_Fig4_Up_pathway_genes: Lists of upregulated genes shown in Supp. Fig. 4 for the indicated pathways.
Supp_Fig4_Down_pathway_genes: Lists of downregulated genes shown in Supp. Fig. 4 for the indicated pathways.

## Sheet: Fold-change
Gene	Name	Product	log2 (FoldChange (sup./salt))	Adjusted p-value
SMLT_RS00005	dnaA	chromosomal replication initiator protein DnaA	0.449138	0.410023
SMLT_RS00010	dnaN	DNA polymerase III subunit beta	-0.0462709	0.941762
SMLT_RS00015	recF	DNA replication/repair protein RecF	0.163348	0.723734
SMLT_RS00020	gyrB	DNA topoisomerase (ATP-hydrolyzing) subunit B	0.764874	0.075631
SMLT_RS00025	-	CPBP family intramembrane metalloprotease	0.486619	0.129261
SMLT_RS00030	-	M48 family metallopeptidase	0.695618	0.110712
SMLT_RS00035	-	tetratricopeptide repeat protein	0.0434445	0.955801
SMLT_RS00040	-	TonB family protein	-0.236056	0.807968
SMLT_RS00045	exbB	TonB-system energizer ExbB	0.00315175	0.997217
SMLT_RS00050	-	biopolymer transporter ExbD	0.103097	0.861027
SMLT_RS00055	-	biopolymer transporter ExbD	0.037812	0.955801
SMLT_RS00060	cls	cardiolipin synthase	-0.761829	0.0333519
SMLT_RS00065	-	hypothetical protein	-0.24371	0.777602
SMLT_RS00070	-	pyridoxine 5'-phosphate synthase	0.284519	0.525208
SMLT_RS00075	-	hypothetical protein	0.0176882	0.979761
SMLT_RS00080	-	helix-turn-helix transcriptional regulator	-1.26297	0.00319569
SMLT_RS00085	-	hypothetical protein	-0.562592	0.171398
SMLT_RS00090	-	PA0069 family radical SAM protein	-0.110158	0.908461
SMLT_RS00095	-	hypothetical protein	-1.42491	0.0891981
SMLT_RS00100	-	hypothetical protein	-1.07083	0.360153
SMLT_RS00105	-	tyrosine-type recombinase/integrase	-1.72359	0.00604571
SMLT_RS00110	-	hypothetical protein	-1.55736	0.000542341
SMLT_RS00115	-	hypothetical protein	-1.42137	0.00319569
SMLT_RS00120	-	IS3-like element ISStma5 family transposase	-0.903387	0.00705895
SMLT_RS00135	-	AAA family ATPase	-1.66924	3.15939e-08
SMLT_RS00140	-	MFS transporter	-1.09773	0.021937
SMLT_RS00145	-	hypothetical protein	-1.58894	0.0112226
SMLT_RS00150	-	hypothetical protein	-0.907827	0.229168
SMLT_RS00155	-	HupE/UreJ family protein	-0.0825302	0.947109
SMLT_RS00160	-	CusA/CzcA family heavy metal efflux RND transporter	-1.25744	0.000376449
SMLT_RS00165	-	efflux RND transporter periplasmic adaptor subunit	-1.24479	0.0102888
SMLT_RS00170	-	TolC family protein	-1.29018	0.0192163
SMLT_RS00175	-	cyclin-dependent kinase inhibitor 3 family protein	-1.22424	1.25262e-08
SMLT_RS00180	-	PA0069 family radical SAM protein	-1.10927	0.07891
SMLT_RS00185	-	RHS repeat protein	-1.10572	0.0398976
SMLT_RS00190	-	RHS repeat protein	-0.740488	0.0686643
SMLT_RS00195	-	hypothetical protein	-1.07231	0.000400338
SMLT_RS00200	-	2OG-Fe(II) oxygenase	-1.28825	1.50659e-06
SMLT_RS00205	-	class 1 fructose-bisphosphatase	0.0764751	0.933476
SMLT_RS00210	-	aspartate/tyrosine/aromatic aminotransferase	0.100675	0.88153
SMLT_RS00215	-	TonB-dependent receptor	0.119838	0.784174
SMLT_RS00220	-	hypothetical protein	-1.11433	0.178074
SMLT_RS00225	-	hypothetical protein	0.387174	0.627673
SMLT_RS00230	-	Ku protein	-0.888866	0.0691371
SMLT_RS00235	ligD	DNA ligase D	-0.699753	0.110537
SMLT_RS00240	-	hypothetical protein	1.43663	0.00093364
SMLT_RS00245	adhP	alcohol dehydrogenase AdhP	-0.6564	0.722974
SMLT_RS00250	-	integrase arm-type DNA-binding domain-containing protein	NA	NA
SMLT_RS00255	-	hypothetical protein	NA	NA
SMLT_RS00260	-	ogr/Delta-like zinc finger family protein	NA	NA
SMLT_RS00265	-	hypothetical protein	NA	NA
SMLT_RS00270	-	hypothetical protein	NA	NA
SMLT_RS00275	-	hypothetical protein	NA	NA
SMLT_RS00280	-	toprim domain-containing protein	NA	NA
SMLT_RS00285	-	DUF927 domain-containing protein	NA	NA
SMLT_RS00290	-	hypothetical protein	NA	NA
SMLT_RS00295	-	phage portal protein	NA	NA
SMLT_RS00300	-	XRE family transcriptional regulator	NA	NA
SMLT_RS00305	-	type II toxin-antitoxin system RelE/ParE family toxin	NA	NA
SMLT_RS00310	eda	bifunctional 4-hydroxy-2-oxoglutarate aldolase/2-dehydro-3-deoxy-phosphogluconate aldolase	-0.171782	0.715628
SMLT_RS00315	-	cysteine dioxygenase family protein	-0.116413	0.830518
SMLT_RS00320	-	LacI family DNA-binding transcriptional regulator	0.116116	0.840173
SMLT_RS00325	-	hypothetical protein	-1.22237	0.0664708
SMLT_RS00330	-	phenylalanine 4-monooxygenase	-1.62262	0.014819
SMLT_RS00335	-	Lrp/AsnC family transcriptional regulator	-1.19399	0.0315208
SMLT_RS00340	-	hypothetical protein	-0.290499	0.511123
SMLT_RS00345	-	patatin-like phospholipase family protein	0.766163	0.175123
SMLT_RS00350	-	TIGR00266 family protein	-0.705814	0.00817154
SMLT_RS00355	-	TonB-dependent receptor	-0.881743	0.290934
SMLT_RS00360	-	phosphatase PAP2 family protein	1.0893	0.246895
SMLT_RS00365	-	hypothetical protein	-0.447839	0.564633
SMLT_RS00370	-	DUF4785 family protein	-1.45393	0.000642287
SMLT_RS00375	-	ATP-binding cassette domain-containing protein	-0.64465	0.0233997
SMLT_RS00380	-	fatty acid desaturase	-0.367428	0.428502
SMLT_RS00385	-	EF-hand domain-containing protein	-1.15535	0.0300198
SMLT_RS00390	mutM	bifunctional DNA-formamidopyrimidine glycosylase/DNA-(apurinic or apyrimidinic site) lyase	0.0741552	0.814459
SMLT_RS00395	-	glucan biosynthesis protein D	1.6423	8.21787e-05
SMLT_RS00400	-	thymidine kinase	-0.247957	0.651778
SMLT_RS00405	-	sel1 repeat family protein	-1.52008	4.08006e-07
SMLT_RS00410	-	SEL1-like repeat protein	-1.46621	1.7313e-05
SMLT_RS00415	-	UvrD-helicase domain-containing protein	0.546903	0.0911288
SMLT_RS00420	-	GNAT family N-acetyltransferase	-0.964391	0.106846
SMLT_RS00425	-	DUF480 domain-containing protein	0.221261	0.68953
SMLT_RS00430	-	5'-nucleotidase%2C lipoprotein e(P4) family	1.16099	0.0257171
SMLT_RS00435	pyrF	orotidine-5'-phosphate decarboxylase	0.913355	0.00919004
SMLT_RS00440	-	hypothetical protein	-0.870207	0.113017
SMLT_RS00445	plsB	glycerol-3-phosphate 1-O-acyltransferase PlsB	0.10472	0.761269
SMLT_RS00450	-	DUF465 domain-containing protein	-0.834893	0.199974
SMLT_RS00455	ttcA	tRNA 2-thiocytidine(32) synthetase TtcA	0.652107	0.0380582
SMLT_RS00460	-	recombination-associated protein RdgC	0.544566	0.0517652
SMLT_RS00465	-	M48 family metallopeptidase	0.443151	0.319717
SMLT_RS00470	-	methylglyoxal synthase	-0.946006	0.0183972
SMLT_RS00475	-	response regulator	-0.767619	0.117612
SMLT_RS00480	-	FAD-dependent oxidoreductase	-4.08286	1.73672e-16
SMLT_RS00485	gltB	glutamate synthase large subunit	-2.57486	1.5092e-11
SMLT_RS00490	-	Elastase inhibitor AFLEI flags: Precursor	0.832617	0.432112
SMLT_RS00495	-	DNA topoisomerase IB	-1.00243	0.0238242
SMLT_RS00500	-	hypothetical protein	-2.49405	5.94232e-05
SMLT_RS00505	-	SDR family oxidoreductase	-1.71042	0.00066691
SMLT_RS00510	-	hypothetical protein	-0.867385	0.0907366
SMLT_RS00515	-	hypothetical protein	-0.80397	0.0901801
SMLT_RS00520	-	serine hydrolase	-0.570444	0.398126
SMLT_RS00525	-	BlaI/MecI/CopY family transcriptional regulator	0.0589476	0.92473
SMLT_RS00530	-	BlaR protein	-0.000442071	0.999419
SMLT_RS00535	-	hypothetical protein	-0.412063	0.487786
SMLT_RS00540	-	ribonuclease H-like domain-containing protein	0.0924903	0.817959
SMLT_RS00545	-	DEAD/DEAH box helicase	0.0582856	0.836082
SMLT_RS00550	-	hypothetical protein	1.92265	4.16332e-06
SMLT_RS00555	-	hypothetical protein	1.1811	6.68849e-09
SMLT_RS00560	-	hypothetical protein	-1.74094	0.00113123
SMLT_RS00565	-	hypothetical protein	-1.38429	0.000381728
SMLT_RS00570	-	BatA domain-containing protein	-1.39467	0.000297621
SMLT_RS00575	-	DUF58 domain-containing protein	-1.43615	0.000463898
SMLT_RS00580	-	MoxR family ATPase	-1.35349	0.000783319
SMLT_RS00585	-	DUF4159 domain-containing protein	-1.66849	0.00330819
SMLT_RS00590	-	TldD/PmbA family protein	-1.48485	0.0292057
SMLT_RS00595	-	TldD/PmbA family protein	-1.44893	0.00539962
SMLT_RS00600	-	TldD/PmbA family protein	-0.422037	0.293669
SMLT_RS00605	-	DUF938 domain-containing protein	-0.734019	0.121202
SMLT_RS00610	-	type II toxin-antitoxin system HipA family toxin	-1.27089	0.00107433
SMLT_RS00615	-	helix-turn-helix transcriptional regulator	-1.35534	0.0102489
SMLT_RS00620	-	indolepyruvate ferredoxin oxidoreductase family protein	-1.95706	0.0138836
SMLT_RS00625	-	hypothetical protein	-2.00826	1.41951e-05
SMLT_RS00630	-	AAA family ATPase	-0.20667	0.573423
SMLT_RS00635	-	ParA family protein	-0.768728	0.132334
SMLT_RS00640	-	histidine phosphatase family protein	-0.762248	0.205597
SMLT_RS00645	-	YceI family protein	-0.908634	0.000267779
SMLT_RS00650	-	phospholipase D family protein	0.0707957	0.878643
SMLT_RS00655	-	hotdog fold thioesterase	0.330547	0.250386
SMLT_RS00660	-	1-acyl-sn-glycerol-3-phosphate acyltransferase	0.265038	0.659665
SMLT_RS00665	-	alpha/beta fold hydrolase	0.220969	0.733691
SMLT_RS00670	-	tetratricopeptide repeat protein	0.562624	0.279923
SMLT_RS00675	-	YbhB/YbcL family Raf kinase inhibitor-like protein	0.362018	0.468655
SMLT_RS00680	-	META domain-containing protein	0.351087	0.564894
SMLT_RS00685	-	META and DUF4377 domain-containing protein	0.867529	0.0953402
SMLT_RS00690	-	undecaprenyl-diphosphate phosphatase	0.763276	0.0543576
SMLT_RS00695	glnA	type I glutamate--ammonia ligase	-2.5109	0.000176867
SMLT_RS00700	-	P-II family nitrogen regulator	-2.64911	0.000397483
SMLT_RS00705	amt	ammonium transporter	-2.29208	8.95438e-06
SMLT_RS00710	-	N-acetylmuramoyl-L-alanine amidase	-0.609522	0.418791
SMLT_RS00715	-	MltA domain-containing protein	0.146202	0.793384
SMLT_RS00720	-	hypothetical protein	-1.14504	0.121976
SMLT_RS00725	-	TonB-dependent receptor	6.55647	1.82452e-05
SMLT_RS00730	-	two-component sensor histidine kinase	0.224504	0.414846
SMLT_RS00735	ntrC	nitrogen regulation protein NR(I)	-0.492884	0.126746
SMLT_RS00740	-	superoxide dismutase family protein	-0.179507	0.826556
SMLT_RS00745	-	superoxide dismutase family protein	-0.540446	0.360814
SMLT_RS00750	-	TonB family protein	0.412243	0.259562
SMLT_RS00755	-	hypothetical protein	0.449538	0.0232393
SMLT_RS00760	-	acetyl-CoA C-acetyltransferase	0.590922	0.0191461
SMLT_RS00765	-	porphyrin biosynthesis protein	0.623587	0.286639
SMLT_RS00770	-	uroporphyrinogen-III C-methyltransferase	1.64254	2.20664e-05
SMLT_RS00775	-	uroporphyrinogen-III synthase	0.0786192	0.88984
SMLT_RS00780	-	YiiD C-terminal domain-containing protein	0.949124	0.11704
SMLT_RS00785	-	hypothetical protein	-0.0525383	0.922492
SMLT_RS00790	-	rhodanese-like domain-containing protein	0.836108	0.00817154
SMLT_RS00795	secB	protein-export chaperone SecB	0.774462	0.292544
SMLT_RS00800	-	NAD(P)-dependent glycerol-3-phosphate dehydrogenase	0.675862	0.218734
SMLT_RS00805	-	nuclear transport factor 2 family protein	-0.933141	0.200078
SMLT_RS00810	-	hypothetical protein	0.610632	0.145882
SMLT_RS00815	-	hypothetical protein	-0.209356	0.851967
SMLT_RS00820	arsB	ACR3 family arsenite efflux transporter	-1.37339	0.013854
SMLT_RS00825	-	arsenate reductase ArsC	1.19474	0.393415
SMLT_RS00830	-	winged helix-turn-helix transcriptional regulator	1.10091	0.511492
SMLT_RS00835	arsH	arsenical resistance protein ArsH	-0.690385	0.305142
SMLT_RS00840	-	hypothetical protein	0.743381	0.167168
SMLT_RS00845	-	L%2CD-transpeptidase	1.64624	0.0685236
SMLT_RS00850	-	hypothetical protein	-0.415555	0.550108
SMLT_RS00855	-	hypothetical protein	0.108325	0.906713
SMLT_RS00860	-	Ax21 family protein	6.52899	4.23978e-10
SMLT_RS00865	-	helix-turn-helix transcriptional regulator	2.55314	7.75989e-07
SMLT_RS00870	-	VOC family protein	0.725987	0.30489
SMLT_RS00875	-	Dyp-type peroxidase	-1.29441	0.040069
SMLT_RS00880	-	hypothetical protein	-1.49549	0.0852488
SMLT_RS00885	-	nicotinamide mononucleotide transporter	0.661819	0.397764
SMLT_RS00890	-	TonB-dependent siderophore receptor	1.71483	9.69229e-08
SMLT_RS00895	-	phosphotransferase	0.096794	0.842667
SMLT_RS00900	-	glycine zipper 2TM domain-containing protein	3.97186	5.03264e-07
SMLT_RS00905	-	peptidoglycan-binding protein	0.372576	0.649105
SMLT_RS00910	-	hypothetical protein	0.525182	0.496955
SMLT_RS00915	-	response regulator transcription factor	-0.741162	0.00972327
SMLT_RS00920	-	transporter substrate-binding domain-containing protein	-0.831734	0.0191549
SMLT_RS00925	-	c-type cytochrome	1.44724	0.00476905
SMLT_RS00930	-	electron transfer flavoprotein-ubiquinone oxidoreductase	-1.36873	0.00321919
SMLT_RS00935	-	acyl-CoA dehydrogenase family protein	0.267855	0.552179
SMLT_RS00940	-	tRNA (cytidine(34)-2'-O)-methyltransferase	-0.0518445	0.891868
SMLT_RS00945	-	hypothetical protein	1.92566	0.078618
SMLT_RS00950	-	insulinase family protein	0.590574	0.438523
SMLT_RS00955	-	DUF4156 domain-containing protein	0.854259	0.0685999
SMLT_RS00960	-	3-oxoacyl-ACP synthase III	1.04689	0.0126546
SMLT_RS00965	-	alpha/beta fold hydrolase	0.498334	0.412396
SMLT_RS00970	-	YkgJ family cysteine cluster protein	0.279056	0.697294
SMLT_RS00975	-	AMP-binding protein	0.606709	0.189861
SMLT_RS00980	-	NAD-dependent epimerase/dehydratase family protein	0.483896	0.15894
SMLT_RS00990	ddlA	D-alanine--D-alanine ligase	1.61709	0.000523198
SMLT_RS00995	-	SCP2 sterol-binding domain-containing protein	1.15435	1.22316e-10
SMLT_RS01000	ubiB	ubiquinone biosynthesis regulatory protein kinase UbiB	0.970756	1.31564e-06
SMLT_RS01005	-	YaiO family outer membrane beta-barrel protein	-0.744722	0.203126
SMLT_RS01010	-	acetyltransferase	-0.900778	0.0735567
SMLT_RS01015	-	glycosyltransferase family 2 protein	-0.890945	0.072966
SMLT_RS01020	-	PIG-L family deacetylase	-0.624094	0.682212
SMLT_RS01025	-	O-methyltransferase	0.295643	0.571409
SMLT_RS01030	-	pseudouridylate synthase	1.04146	0.00043684
SMLT_RS01035	-	DUF2059 domain-containing protein	-0.795042	0.219034
SMLT_RS01040	arfB	aminoacyl-tRNA hydrolase	0.0069351	0.991104
SMLT_RS01045	-	1-acyl-sn-glycerol-3-phosphate acyltransferase	0.419169	0.462098
SMLT_RS01050	dcp	peptidyl-dipeptidase Dcp	0.145293	0.856722
SMLT_RS01055	-	3-dehydroquinate dehydratase	-0.59486	0.500177
SMLT_RS01060	-	hypothetical protein	0.181028	0.881819
SMLT_RS01065	lepB	signal peptidase I	1.93556	5.07294e-05
SMLT_RS01070	-	MFS transporter	1.59206	1.39636e-05
SMLT_RS01075	-	LysR family transcriptional regulator	-0.770851	0.141338
SMLT_RS01080	-	LysR family transcriptional regulator	-0.774289	0.0115045
SMLT_RS01085	-	malate synthase A	0.819217	0.113775
SMLT_RS01090	aceA	isocitrate lyase	0.777573	0.121927
SMLT_RS01095	-	GGDEF domain-containing protein	-0.872485	0.117612
SMLT_RS01100	-	putative peptide modification system cyclase	-1.11771	0.00939224
SMLT_RS01105	-	NHLP-related RiPP peptide	-1.63565	0.325297
SMLT_RS01110	-	putative peptide maturation dehydrogenase	-1.8178	2.33501e-06
SMLT_RS01115	-	acetyl/propionyl/methylcrotonyl-CoA carboxylase subunit alpha	-2.13767	6.4705e-07
SMLT_RS01120	-	methylcrotonoyl-CoA carboxylase	-2.11879	0.000221832
SMLT_RS01125	-	isovaleryl-CoA dehydrogenase	-2.41588	0.000361671
SMLT_RS01130	-	TetR/AcrR family transcriptional regulator	-1.05717	0.00927709
SMLT_RS01135	-	cytochrome c5 family protein	-2.12021	0.00217792
SMLT_RS01140	-	ExeM/NucH family extracellular endonuclease	-0.62888	0.00797051
SMLT_RS01145	-	membrane protein	-0.276706	0.651094
SMLT_RS01150	-	alpha/beta hydrolase	1.13695	7.97591e-10
SMLT_RS01155	-	cell division protein ZapE	0.934318	0.000128778
SMLT_RS01160	-	ribonucleoside-diphosphate reductase subunit alpha	1.71533	0.0226906
SMLT_RS01165	-	ribonucleotide-diphosphate reductase subunit beta	1.47357	0.0131591
SMLT_RS01170	-	hypothetical protein	-0.341493	0.246494
SMLT_RS01175	-	LysE family translocator	1.37337	0.025597
SMLT_RS01180	-	acyl-CoA thioesterase	1.302	0.0314312
SMLT_RS01185	-	NAD-dependent protein deacetylase	0.202147	0.74933
SMLT_RS01190	-	NADH:flavin oxidoreductase/NADH oxidase	1.04367	0.00941135
SMLT_RS01195	-	LysR family transcriptional regulator	-0.399281	0.213576
SMLT_RS01200	purU	formyltetrahydrofolate deformylase	0.0996474	0.779632
SMLT_RS01205	pncA	bifunctional nicotinamidase/pyrazinamidase	-0.275695	0.55808
SMLT_RS01210	-	epoxyqueuosine reductase QueH	-0.321738	0.609335
SMLT_RS01215	-	nicotinate phosphoribosyltransferase	-0.386632	0.358113
SMLT_RS01220	-	bifunctional nicotinamide-nucleotide adenylyltransferase/Nudix hydroxylase	0.32003	0.621596
SMLT_RS01225	-	patatin-like phospholipase family protein	-0.00234372	0.996547
SMLT_RS01230	-	XRE family transcriptional regulator	-1.52382	0.00525864
SMLT_RS01235	-	CoA-acylating methylmalonate-semialdehyde dehydrogenase	-1.17304	0.0610299
SMLT_RS01240	-	acyl-CoA dehydrogenase family protein	-0.0590357	0.947956
SMLT_RS01245	-	enoyl-CoA hydratase	-1.51136	0.0573854
SMLT_RS01250	-	enoyl-CoA hydratase/isomerase family protein	-1.76953	0.00503522
SMLT_RS01255	mmsB	3-hydroxyisobutyrate dehydrogenase	-1.92322	0.000320401
SMLT_RS01260	-	organic hydroperoxide resistance protein	-0.593991	0.274142
SMLT_RS01265	-	cation transporter	0.18757	0.501301
SMLT_RS01270	-	hypothetical protein	-1.45159	0.306189
SMLT_RS01275	-	peptidoglycan-binding protein	1.54965	0.00148712
SMLT_RS01280	-	DUF1311 domain-containing protein	1.02937	0.233843
SMLT_RS01285	dusA	tRNA dihydrouridine(20/20a) synthase DusA	1.36365	0.00264559
SMLT_RS01290	-	hypothetical protein	0.953008	0.0521104
SMLT_RS01295	-	response regulator transcription factor	1.1631	0.0164755
SMLT_RS01300	-	sensor histidine kinase	1.26302	0.000833055
SMLT_RS01305	-	zinc-dependent peptidase	-1.08113	0.0382591
SMLT_RS01310	-	hypothetical protein	-0.981125	0.127698
SMLT_RS01315	-	bifunctional biotin--[acetyl-CoA-carboxylase] synthetase/biotin operon repressor	0.782033	0.0271147
SMLT_RS01320	-	type III pantothenate kinase	0.563108	0.214324
SMLT_RS01325	-	SPOR domain-containing protein	-0.00581314	0.991104
SMLT_RS01330	-	tRNA-Thr	0.516066	0.500562
SMLT_RS01335	-	integrase	-1.16457	0.00229319
SMLT_RS01340	-	hypothetical protein	-1.09878	0.0210537
SMLT_RS01350	-	hypothetical protein	-0.656231	0.50187
SMLT_RS01360	-	hypothetical protein	-1.21548	0.138311
SMLT_RS01365	-	toprim domain-containing protein	0.0316632	0.963453
SMLT_RS01370	-	hypothetical protein	0.920463	0.268315
SMLT_RS01375	-	hypothetical protein	-0.0308254	0.969833
SMLT_RS01380	-	hypothetical protein	0.630764	0.269898
SMLT_RS01385	-	hypothetical protein	-2.60463	0.230876
SMLT_RS01390	-	ogr/Delta-like zinc finger family protein	-0.692548	0.557101
SMLT_RS01395	-	DNA-binding protein	-0.368345	0.697973
SMLT_RS01400	-	XRE family transcriptional regulator	-0.177766	0.729905
SMLT_RS01410	-	DUF4935 domain-containing protein	-1.14054	0.03654
SMLT_RS01415	-	phage late control D family protein	-1.04089	0.0657318
SMLT_RS01420	-	phage tail protein	-0.128869	0.903656
SMLT_RS01425	-	phage tail tape measure protein	-1.29373	0.0251697
SMLT_RS01430	-	GpE family phage tail protein	-2.14091	0.364637
SMLT_RS01435	-	phage tail assembly protein	-1.03977	0.728425
SMLT_RS01440	-	phage major tail tube protein	-1.80332	0.271809
SMLT_RS01445	-	phage tail sheath protein	-0.398949	0.706683
SMLT_RS01450	-	GPW/gp25 family protein	-2.86819	0.205597
SMLT_RS01455	-	phage baseplate assembly protein V	-1.92617	0.257934
SMLT_RS01460	-	hypothetical protein	-1.81123	0.0901161
SMLT_RS01465	-	tail fiber protein	-0.660921	0.318173
SMLT_RS01470	-	phage tail protein I	-3.66902	0.110232
SMLT_RS01475	-	baseplate J/gp47 family protein	-0.180493	0.858843
SMLT_RS01480	-	phage virion morphogenesis protein	-0.825777	0.410048
SMLT_RS01485	-	phage tail protein	-0.779152	0.526573
SMLT_RS01490	-	hypothetical protein	0.416592	0.850679
SMLT_RS01495	-	glycoside hydrolase family 19 protein	-0.860211	0.435358
SMLT_RS01500	-	phage holin family protein	-2.36169	0.0954147
SMLT_RS01505	-	membrane protein	-0.259803	0.879323
SMLT_RS01510	-	tail protein X	-1.94205	0.314359
SMLT_RS01515	-	head completion/stabilization protein	-0.634728	0.486123
SMLT_RS01520	-	terminase	-1.03943	0.118434
SMLT_RS01525	-	phage major capsid protein%2C P2 family	-1.02428	0.0533903
SMLT_RS01530	-	GPO family capsid scaffolding protein	-1.48486	0.0659256
SMLT_RS01535	-	terminase ATPase subunit family protein	-1.76511	0.00505053
SMLT_RS01540	-	phage portal protein	-1.35627	0.0353252
SMLT_RS01545	-	site-specific DNA-methyltransferase	-1.26956	0.311059
SMLT_RS01550	-	hypothetical protein	-0.982168	0.000172975
SMLT_RS01560	-	NYN domain-containing protein	-0.810874	0.138065
SMLT_RS01570	-	hypothetical protein	-2.11024	1.6208e-13
SMLT_RS01575	-	hypothetical protein	-1.54699	0.000202356
SMLT_RS01580	-	hypothetical protein	-1.41996	0.00155868
SMLT_RS01585	-	type II toxin-antitoxin system RelE/ParE family toxin	-0.29756	0.477623
SMLT_RS01590	-	putative addiction module antidote protein	-0.355386	0.566504
SMLT_RS01595	-	hypothetical protein	-1.2793	0.0412533
SMLT_RS01600	-	hypothetical protein	-0.363354	0.737804
SMLT_RS01605	-	DUF3011 domain-containing protein	-0.700767	0.199974
SMLT_RS01610	-	ankyrin repeat domain-containing protein	-1.02952	0.0460322
SMLT_RS01615	rocF	arginase	-0.592553	0.0454265
SMLT_RS01620	-	entericidin A/B family lipoprotein	-0.292557	0.792425
SMLT_RS01625	-	CsbD family protein	1.32945	0.0518159
SMLT_RS01630	-	hypothetical protein	-0.0312294	0.968216
SMLT_RS01635	-	tryptophan--tRNA ligase	0.26869	0.194537
SMLT_RS01640	-	hypothetical protein	0.337773	0.46276
SMLT_RS01645	-	MBL fold metallo-hydrolase	-1.95625	7.8585e-05
SMLT_RS01650	-	M28 family peptidase	-1.07145	0.000950981
SMLT_RS01655	-	hypothetical protein	-1.10978	0.0363802
SMLT_RS01660	-	MFS transporter	-1.193	0.0696345
SMLT_RS01665	-	ABC transporter permease	-1.73034	0.0248696
SMLT_RS01670	-	ATP-binding cassette domain-containing protein	-1.46723	0.0780229
SMLT_RS01675	-	hypothetical protein	-1.74242	0.00620826
SMLT_RS01680	-	HEAT repeat domain-containing protein	-1.21419	0.0157793
SMLT_RS01685	yedA	drug/metabolite exporter YedA	0.787966	0.0399371
SMLT_RS01690	rarD	EamA family transporter RarD	0.489689	0.217803
SMLT_RS01695	-	TonB-dependent receptor	3.62887	8.68502e-07
SMLT_RS01700	-	ABC transporter permease	-1.57189	3.43238e-05
SMLT_RS01705	-	ABC transporter permease	-1.61532	0.00409672
SMLT_RS01710	-	ABC transporter ATP-binding protein	-1.08625	0.186739
SMLT_RS01715	-	efflux RND transporter periplasmic adaptor subunit	-0.845284	0.0192118
SMLT_RS01720	-	ABC transporter ATP-binding protein	-0.791088	0.292755
SMLT_RS01725	-	ABC transporter permease	-0.771253	0.601545
SMLT_RS01730	-	sensor histidine kinase	-1.29169	0.00125695
SMLT_RS01735	-	response regulator transcription factor	-1.60614	0.000211168
SMLT_RS01740	-	IS110-like element ISStma6 family transposase	-0.958543	0.165996
SMLT_RS01745	-	cytochrome b	-1.94982	0.00114995
SMLT_RS01750	-	catalase family peroxidase	-0.834883	0.0013676
SMLT_RS01755	-	M17 family metallopeptidase	1.41004	6.79047e-11
SMLT_RS01760	-	HAD-IA family hydrolase	1.40418	3.87524e-10
SMLT_RS01765	-	hypothetical protein	0.830638	0.0249383
SMLT_RS01770	-	AI-2E family transporter	0.925272	0.00565648
SMLT_RS01775	-	hypothetical protein	1.28976	0.00181862
SMLT_RS01780	-	phage holin family protein	1.26177	0.0179523
SMLT_RS01785	-	hypothetical protein	1.03872	0.243963
SMLT_RS01790	-	Do family serine endopeptidase	1.18959	0.000329936
SMLT_RS01795	-	hypothetical protein	0.183314	0.891083
SMLT_RS01805	-	DUF1428 domain-containing protein	-0.409993	0.374299
SMLT_RS01810	-	DPP IV N-terminal domain-containing protein	0.162281	0.709423
SMLT_RS01815	-	Ax21 family protein	5.43163	1.92186e-10
SMLT_RS01820	-	response regulator transcription factor	2.14871	0.00139223
SMLT_RS01825	-	hypothetical protein	0.573376	0.241761
SMLT_RS01830	-	hypothetical protein	-0.00226521	0.997217
SMLT_RS01835	-	MFS transporter	0.0460544	0.952755
SMLT_RS01840	-	LysR family transcriptional regulator	-0.930649	0.00536029
SMLT_RS01845	-	DUF1456 family protein	0.735993	0.186749
SMLT_RS01850	-	hypothetical protein	-0.660625	0.477893
SMLT_RS01855	-	SDR family NAD(P)-dependent oxidoreductase	0.034011	0.971399
SMLT_RS01860	-	SPOR domain-containing protein	0.703851	0.0560468
SMLT_RS01865	-	arginine--tRNA ligase	1.18835	0.010072
SMLT_RS01870	radC	DNA repair protein RadC	0.375944	0.596902
SMLT_RS01875	-	response regulator transcription factor	-0.406211	0.620951
SMLT_RS01880	coaBC	bifunctional phosphopantothenoylcysteine decarboxylase/phosphopantothenate--cysteine ligase CoaBC	0.365296	0.223206
SMLT_RS01885	dut	dUTP diphosphatase	0.302807	0.374652
SMLT_RS01895	-	response regulator transcription factor	-0.110683	0.745506
SMLT_RS01900	-	sensor histidine kinase KdpD	-0.17447	0.780928
SMLT_RS01905	kdpC	potassium-transporting ATPase subunit KdpC	0.487241	0.493484
SMLT_RS01910	kdpB	potassium-transporting ATPase subunit KdpB	0.273996	0.619848
SMLT_RS01915	kdpA	potassium-transporting ATPase subunit KdpA	0.0161628	0.98169
SMLT_RS01920	-	potassium-transporting ATPase subunit F	-0.0885056	0.936661
SMLT_RS01925	-	hypothetical protein	-0.0864743	0.805783
SMLT_RS01930	pyrE	orotate phosphoribosyltransferase	0.427867	0.375794
SMLT_RS01935	xth	exodeoxyribonuclease III	0.369884	0.538484
SMLT_RS01940	-	MFS transporter	0.0836111	0.880523
SMLT_RS01945	-	hypothetical protein	-0.811233	0.0221351
SMLT_RS01950	-	anhydro-N-acetylmuramic acid kinase	-0.432428	0.295892
SMLT_RS01955	-	peptidoglycan DD-metalloendopeptidase family protein	0.17561	0.77612
SMLT_RS01960	-	tyrosine--tRNA ligase	-0.245481	0.5148
SMLT_RS01970	-	tRNA-Ala	0.799887	0.410948
SMLT_RS01975	-	tRNA-Ile	0.562903	0.633407
SMLT_RS01995	-	tRNA-Ala	0.698457	0.468655
SMLT_RS02000	-	tRNA-Ile	0.452304	0.708841
SMLT_RS02015	-	M28 family peptidase	0.442272	0.505972
SMLT_RS02020	-	hypothetical protein	1.1734	0.00906707
SMLT_RS02025	-	peptidoglycan DD-metalloendopeptidase family protein	-0.103088	0.815665
SMLT_RS02030	-	S41 family peptidase	0.586286	0.0608286
SMLT_RS02035	-	rhomboid family intramembrane serine protease	0.255093	0.670063
SMLT_RS02040	-	outer membrane protein transport protein	-0.624772	0.36802
SMLT_RS02045	-	nicotinamide mononucleotide transporter	0.556549	0.173689
SMLT_RS02050	-	AAA family ATPase	-0.165434	0.829678
SMLT_RS02055	putA	bifunctional proline dehydrogenase/L-glutamate gamma-semialdehyde dehydrogenase PutA	0.593421	0.432132
SMLT_RS02060	-	DUF2244 domain-containing protein	-1.25845	0.0338544
SMLT_RS02065	coxB	cytochrome c oxidase subunit II	-1.74312	0.000146865
SMLT_RS02070	ctaD	cytochrome c oxidase subunit I	-2.36405	0.00100657
SMLT_RS02075	-	hypothetical protein	-2.78724	0.0004852
SMLT_RS02080	-	cytochrome c oxidase assembly protein	-2.87786	6.06248e-05
SMLT_RS02085	-	cytochrome c oxidase subunit 3	-2.71573	0.000111124
SMLT_RS02090	-	twin transmembrane helix small protein	0.230005	0.817959
SMLT_RS02095	-	SURF1 family protein	-1.87904	0.0109137
SMLT_RS02100	-	hypothetical protein	2.11647	2.05035e-12
SMLT_RS02105	-	COX15/CtaA family protein	2.16909	5.72391e-08
SMLT_RS02110	-	heme o synthase	2.49676	9.16828e-15
SMLT_RS02115	-	hypothetical protein	1.05669	0.0868724
SMLT_RS02120	-	bile acid:sodium symporter	0.614948	0.306419
SMLT_RS02125	-	tyrosine-protein phosphatase	0.758982	0.0633281
SMLT_RS02130	-	DNA primase	0.774372	0.0318447
SMLT_RS02135	-	YihY/virulence factor BrkB family protein	1.1879	0.113167
SMLT_RS02140	-	GatB/YqeY domain-containing protein	0.904067	0.12978
SMLT_RS02145	rpsU	30S ribosomal protein S21	1.0755	0.0798753
SMLT_RS02150	tsaD	tRNA (adenosine(37)-N6)-threonylcarbamoyltransferase complex transferase subunit TsaD	0.996108	0.00809903
SMLT_RS02155	-	hypothetical protein	-0.704918	0.234639
SMLT_RS02160	folB	dihydroneopterin aldolase	0.642023	0.0302821
SMLT_RS02165	-	mechanosensitive ion channel	0.452184	0.0937489
SMLT_RS02170	-	glycoside hydrolase family 3 C-terminal domain-containing protein	1.7121	2.15759e-11
SMLT_RS02175	-	hypothetical protein	-0.0595196	0.883888
SMLT_RS02180	-	PQQ-dependent sugar dehydrogenase	-0.45509	0.350447
SMLT_RS02185	-	membrane protein	0.0464968	0.920071
SMLT_RS02190	-	hypothetical protein	-0.356614	0.642801
SMLT_RS02195	-	amino acid permease	-1.20291	0.00148638
SMLT_RS02200	-	L%2CD-transpeptidase family protein	-0.938609	5.18228e-05
SMLT_RS02205	-	MurR/RpiR family transcriptional regulator	-0.814639	0.0469084
SMLT_RS02210	-	dipeptide epimerase	-0.865324	0.00827388
SMLT_RS02215	-	SH3 domain-containing protein	-0.397962	0.452307
SMLT_RS02220	-	transglutaminase domain-containing protein	-1.41019	5.05302e-08
SMLT_RS02225	-	TonB-dependent receptor	-2.63704	0.00120266
SMLT_RS02230	-	serine hydrolase	-2.9961	1.92008e-05
SMLT_RS02235	-	M15 family metallopeptidase	-1.08807	0.000614798
SMLT_RS02240	-	IS110-like element ISStma6 family transposase	-1.03214	0.121261
SMLT_RS02245	-	hypothetical protein	-0.0608126	0.939946
SMLT_RS02250	-	EF-hand domain-containing protein	3.29365	2.35628e-06
SMLT_RS02255	-	HAD family hydrolase	0.266735	0.355655
SMLT_RS02260	-	hypothetical protein	0.210281	0.469347
SMLT_RS02265	-	VOC family protein	0.87226	0.0268355
SMLT_RS02270	-	acetyl-CoA hydrolase/transferase family protein	0.126995	0.861027
SMLT_RS02275	glnE	bifunctional [glutamate--ammonia ligase]-adenylyl-L-tyrosine phosphorylase/[glutamate--ammonia-ligase] adenylyltransferase	-0.185963	0.656817
SMLT_RS02280	-	queuosine precursor transporter	1.40179	0.000886382
SMLT_RS02285	-	hypothetical protein	0.750745	0.271064
SMLT_RS02290	-	hypothetical protein	0.959815	0.198818
SMLT_RS02295	-	DUF2145 domain-containing protein	0.498064	0.227693
SMLT_RS02300	-	hypothetical protein	0.455251	0.664011
SMLT_RS02305	-	mitochondrial fission ELM1 family protein	-0.608182	0.1529
SMLT_RS02310	-	malonic semialdehyde reductase	0.139769	0.92275
SMLT_RS02315	-	polyisoprenoid-binding protein	-0.192718	0.861147
SMLT_RS02320	-	hypothetical protein	0.370474	0.608739
SMLT_RS02325	-	hypothetical protein	-0.477258	0.526573
SMLT_RS02330	-	siderophore-interacting protein	3.49137	6.27508e-09
SMLT_RS02335	-	PadR family transcriptional regulator	3.53253	4.11727e-12
SMLT_RS02340	aceE	pyruvate dehydrogenase (acetyl-transferring)%2C homodimeric type	0.949299	0.0253768
SMLT_RS02345	-	IS3-like element ISStma9 family transposase	-1.45108	8.50292e-05
SMLT_RS02355	-	DUF3427 domain-containing protein	0.0819264	0.840173
SMLT_RS02360	-	McrC family protein	-0.477323	0.155916
SMLT_RS02365	-	hypothetical protein	9.01621e-05	0.999828
SMLT_RS02370	-	hypothetical protein	0.265374	0.78682
SMLT_RS02375	-	hypothetical protein	-0.095199	0.917362
SMLT_RS02380	-	hypothetical protein	-0.285188	0.673258
SMLT_RS02385	-	hypothetical protein	-0.398526	0.477114
SMLT_RS02390	-	YncE family protein	7.97444	8.76195e-06
SMLT_RS02395	-	hypothetical protein	2.05314	0.0076234
SMLT_RS02400	-	hypothetical protein	0.448218	0.203126
SMLT_RS02405	-	nuclear transport factor 2 family protein	0.281259	0.817959
SMLT_RS02415	-	alpha/beta hydrolase	0.194691	0.840173
SMLT_RS02420	-	hypothetical protein	-1.13694	0.0471073
SMLT_RS02425	-	hypothetical protein	-1.61429	7.59219e-08
SMLT_RS02430	-	hypothetical protein	-2.153	0.00157974
SMLT_RS02435	-	polysaccharide deacetylase family protein	-1.2637	3.86191e-06
SMLT_RS02440	-	hypothetical protein	0.22015	0.596902
SMLT_RS02445	-	hypothetical protein	-0.921455	0.157414
SMLT_RS02450	-	hypothetical protein	-1.36602	0.218566
SMLT_RS02455	-	hypothetical protein	-2.74119	9.13749e-08
SMLT_RS02460	dmeF	CDF family Co(II)/Ni(II) efflux transporter DmeF	-1.29095	0.0989086
SMLT_RS02465	-	metal/formaldehyde-sensitive transcriptional repressor	-1.46568	0.0540259
SMLT_RS02470	-	IS481-like element ISStma1 family transposase	0.459957	0.322231
SMLT_RS02475	-	MerC domain-containing protein	4.66124	0.000283618
SMLT_RS02480	-	GTP-binding protein	4.48992	0.00338246
SMLT_RS02485	-	ABC-F family ATP-binding cassette domain-containing protein	0.659212	0.168417
SMLT_RS02490	-	LysR family transcriptional regulator	0.0216892	0.966398
SMLT_RS02495	-	serine hydrolase	0.0289896	0.965923
SMLT_RS02500	-	MFS transporter	-0.446819	0.530292
SMLT_RS02505	-	EAL domain-containing protein	-0.849604	0.200616
SMLT_RS02510	cycA	D-serine/D-alanine/glycine transporter	-0.944061	0.151423
SMLT_RS02515	-	lytic transglycosylase domain-containing protein	2.29915	1.78226e-06
SMLT_RS02520	-	hypothetical protein	-0.359235	0.325872
SMLT_RS02525	-	gluconolaconase	0.131915	0.864218
SMLT_RS02530	-	YciI family protein	-1.49659	0.075359
SMLT_RS02535	-	YciI family protein	0.302979	0.784174
SMLT_RS02540	-	VOC family protein	-1.52338	0.110661
SMLT_RS02545	-	VOC family protein	-0.362421	0.696107
SMLT_RS02550	-	DUF1428 domain-containing protein	-0.590462	0.215508
SMLT_RS02555	-	sigma-70 family RNA polymerase sigma factor	-1.07178	0.0338314
SMLT_RS02560	-	hypothetical protein	2.41886	1.82452e-05
SMLT_RS02565	-	hypothetical protein	4.59562	2.15919e-14
SMLT_RS02570	-	hypothetical protein	4.51934	5.92739e-14
SMLT_RS02575	-	hypothetical protein	4.41968	3.18591e-18
SMLT_RS02580	-	M28 family peptidase	-2.1233	0.00141504
SMLT_RS02585	-	histidine kinase	-2.15002	0.000368614
SMLT_RS02590	-	response regulator transcription factor	-2.00694	1.40619e-09
SMLT_RS02595	-	hypothetical protein	-2.60024	3.23824e-06
SMLT_RS02600	-	hypothetical protein	-2.12569	0.00036198
SMLT_RS02605	-	DUF2236 domain-containing protein	0.40683	0.374033
SMLT_RS02610	-	TetR/AcrR family transcriptional regulator	-0.487659	0.273137
SMLT_RS02615	-	MFS transporter	-0.670559	0.387392
SMLT_RS02620	-	MFS transporter	-0.724306	0.343781
SMLT_RS02625	-	M13 family metallopeptidase	-0.404827	0.617703
SMLT_RS02630	-	EAL domain-containing protein	-1.86366	4.80714e-05
SMLT_RS02635	-	LysR family transcriptional regulator	-1.17184	0.00758265
SMLT_RS02640	-	DoxX family protein	-0.822037	0.356752
SMLT_RS02645	-	dioxygenase	-0.647897	0.202607
SMLT_RS02650	-	Na+/H+ antiporter	0.0860062	0.87177
SMLT_RS02655	-	DUF3297 family protein	0.111416	0.842544
SMLT_RS02660	-	hypothetical protein	0.231194	0.642801
SMLT_RS02665	-	IS481-like element ISStma1 family transposase	0.507622	0.236656
SMLT_RS02670	-	DUF4031 domain-containing protein	0.899262	0.0441731
SMLT_RS02675	-	hypothetical protein	0.857981	0.0468363
SMLT_RS02680	motB	flagellar motor protein MotB	-2.20028	1.16627e-12
SMLT_RS02685	motA	flagellar motor stator protein MotA	-2.17356	1.77784e-05
SMLT_RS02690	msrB	peptide-methionine (R)-S-oxide reductase MsrB	0.569484	0.432132
SMLT_RS02695	-	hypothetical protein	2.32128	0.00804276
SMLT_RS02700	-	hypothetical protein	2.48712	0.000524403
SMLT_RS02705	-	Lrp/AsnC ligand binding domain-containing protein	0.524485	0.257928
SMLT_RS02710	-	D-amino acid dehydrogenase	2.54435	4.29389e-05
SMLT_RS02715	alr	alanine racemase	1.87028	0.0163874
SMLT_RS02720	-	DUF3016 domain-containing protein	1.10296	0.0662752
SMLT_RS02725	-	PAS domain S-box protein	0.563937	0.377792
SMLT_RS02730	-	DUF3247 family protein	0.557709	0.299556
SMLT_RS02735	-	hypothetical protein	1.88353	0.017354
SMLT_RS02740	-	methyltransferase	1.248	0.00258247
SMLT_RS02745	-	pseudouridine synthase	1.06635	0.00264559
SMLT_RS02750	-	HAD family phosphatase	1.56294	9.12979e-10
SMLT_RS02755	fabB	beta-ketoacyl-ACP synthase I	-0.973359	0.0975762
SMLT_RS02760	fabA	3-hydroxyacyl-[acyl-carrier-protein] dehydratase FabA	-0.623051	0.293669
SMLT_RS02765	dinB	DNA polymerase IV	-0.210575	0.473666
SMLT_RS02770	-	MBL fold metallo-hydrolase	-0.774353	0.00447433
SMLT_RS02775	-	NAD(P)H-binding protein	-0.192036	0.853189
SMLT_RS02780	-	LysR family transcriptional regulator	-0.0796629	0.862228
SMLT_RS02785	-	class I SAM-dependent methyltransferase	2.99425	2.66526e-09
SMLT_RS02790	gph	phosphoglycolate phosphatase	1.678	4.33506e-10
SMLT_RS02795	btuB	TonB-dependent vitamin B12 receptor	0.2425	0.728425
SMLT_RS02800	-	histidine phosphatase family protein	0.228661	0.666872
SMLT_RS02805	-	TfoX/Sxy family protein	-0.569857	0.0232207
SMLT_RS02810	-	GAF domain-containing protein	-0.105247	0.835872
SMLT_RS02815	bioD	dethiobiotin synthase	0.302367	0.448125
SMLT_RS02820	-	PLP-dependent aminotransferase family protein	-0.378075	0.47789
SMLT_RS02825	msrA	peptide-methionine (S)-S-oxide reductase MsrA	-0.746366	0.371482
SMLT_RS02830	-	redoxin family protein	-0.370461	0.598249
SMLT_RS02835	msrB	peptide-methionine (R)-S-oxide reductase MsrB	0.45263	0.704818
SMLT_RS02840	-	response regulator transcription factor	-0.0847521	0.813108
SMLT_RS02845	-	HAMP domain-containing histidine kinase	-0.573527	0.278286
SMLT_RS02850	-	HAMP domain-containing protein	1.72606	1.66697e-05
SMLT_RS02855	-	winged helix-turn-helix domain-containing protein	2.31544	2.47852e-28
SMLT_RS02860	asnB	asparagine synthase (glutamine-hydrolyzing)	-0.633592	0.247906
SMLT_RS02865	-	phasin family protein	0.775444	0.0153503
SMLT_RS02870	queD	6-carboxytetrahydropterin synthase QueD	1.13529	0.000297245
SMLT_RS02875	-	TonB-dependent receptor	-2.87046	0.00111159
SMLT_RS02880	-	peptidase M14	-3.70217	0.00117358
SMLT_RS02885	-	DEAD/DEAH box helicase	2.39868	9.70731e-13
SMLT_RS02890	-	fumarylacetoacetate hydrolase family protein	1.20997	0.0181971
SMLT_RS02895	maiA	maleylacetoacetate isomerase	1.078	0.0391317
SMLT_RS02900	-	UdgX family uracil-DNA binding protein	-0.675333	0.176973
SMLT_RS02905	-	putative DNA modification/repair radical SAM protein	-0.204131	0.633857
SMLT_RS02910	-	PilT/PilU family type 4a pilus ATPase	-1.62877	0.00343238
SMLT_RS02915	-	DUF4398 domain-containing protein	0.728733	0.106714
SMLT_RS02920	-	hypothetical protein	0.531724	0.188625
SMLT_RS02925	-	YdcH family protein	0.168876	0.886393
SMLT_RS02930	-	pyridoxal-phosphate dependent enzyme	0.862973	0.149175
SMLT_RS02935	-	cystathionine gamma-synthase	0.811835	0.0301676
SMLT_RS02940	-	ABC transporter permease	0.737813	0.0830966
SMLT_RS02945	-	ABC transporter ATP-binding protein	0.760496	0.00369672
SMLT_RS02950	-	CatB-related O-acetyltransferase	0.847166	0.00570753
SMLT_RS02955	-	class I SAM-dependent methyltransferase	0.712491	0.0214633
SMLT_RS02960	-	glycoside hydrolase family 99-like domain-containing protein	0.618661	0.128205
SMLT_RS02965	-	glycosyl transferase	0.308185	0.281566
SMLT_RS02970	-	hypothetical protein	-0.410693	0.250386
SMLT_RS02985	-	hypothetical protein	0.0922651	0.858843
SMLT_RS02990	-	GtrA family protein	-0.183534	0.880488
SMLT_RS02995	-	GtrA family protein	-0.224654	0.665173
SMLT_RS03000	-	NAD(P)/FAD-dependent oxidoreductase	-0.239158	0.68714
SMLT_RS03005	-	NAD-dependent epimerase/dehydratase family protein	-0.0118818	0.986796
SMLT_RS03010	-	class I SAM-dependent methyltransferase	-0.607015	0.471847
SMLT_RS03015	-	SDR family oxidoreductase	0.457759	0.327249
SMLT_RS03020	-	FAD-binding protein	0.553514	0.28483
SMLT_RS03025	-	UbiA family prenyltransferase	0.465105	0.442799
SMLT_RS03030	-	hypothetical protein	-0.568429	0.18595
SMLT_RS03035	-	glycosyltransferase family 2 protein	0.126709	0.871789
SMLT_RS03040	-	multidrug transporter	0.0121621	0.987994
SMLT_RS03045	-	sugar phosphate isomerase/epimerase	0.0937073	0.89884
SMLT_RS03050	-	NAD(P)-dependent oxidoreductase	0.145747	0.84634
SMLT_RS03055	-	FAD-dependent oxidoreductase	0.478525	0.466863
SMLT_RS03060	-	glycosyltransferase	0.514095	0.125121
SMLT_RS03065	-	flippase-like domain-containing protein	0.614806	0.355269
SMLT_RS03070	-	sulfatase-like hydrolase/transferase	1.00302	0.0291513
SMLT_RS03075	-	electron transfer flavoprotein subunit alpha/FixB family protein	0.749721	0.00265615
SMLT_RS03080	-	electron transfer flavoprotein subunit beta/FixA family protein	1.18582	0.136969
SMLT_RS03085	rfbB	dTDP-glucose 4%2C6-dehydratase	1.59207	0.0143221
SMLT_RS03090	rfbA	glucose-1-phosphate thymidylyltransferase RfbA	1.21566	0.0215195
SMLT_RS03095	rfbC	dTDP-4-dehydrorhamnose 3%2C5-epimerase	1.13167	0.0208876
SMLT_RS03100	rfbD	dTDP-4-dehydrorhamnose reductase	1.08985	0.0211152
SMLT_RS03105	-	hypothetical protein	-0.0767019	0.89448
SMLT_RS03110	-	mannose-1-phosphate guanylyltransferase/mannose-6-phosphate isomerase	0.668903	0.0599722
SMLT_RS03115	-	phosphomannomutase/phosphoglucomutase	0.875129	0.150039
SMLT_RS03120	-	DEAD/DEAH box helicase	-0.205897	0.625811
SMLT_RS03125	-	CoA transferase subunit A	-0.853752	0.0208095
SMLT_RS03130	-	CoA transferase subunit B	-0.555876	0.120412
SMLT_RS03135	-	glycoside hydrolase family 99-like domain-containing protein	0.215804	0.385199
SMLT_RS03140	-	alpha-ketoglutarate-dependent dioxygenase AlkB	-0.572785	0.526573
SMLT_RS03145	-	membrane integrity-associated transporter subunit PqiC	-0.376206	0.318173
SMLT_RS03150	-	MCE family protein	-0.206586	0.696107
SMLT_RS03155	-	ABC transporter ATP-binding protein	-0.593234	0.00950069
SMLT_RS03160	-	ABC transporter permease	-0.572464	0.0222972
SMLT_RS03165	-	threonine/serine exporter family protein	-0.40609	0.18521
SMLT_RS03170	-	H-NS histone family protein	-0.467741	0.426118
SMLT_RS03175	-	proline--tRNA ligase	0.52982	0.19156
SMLT_RS03180	-	IS110-like element ISStma7 family transposase	-1.29141	0.000184666
SMLT_RS03185	-	DUF4124 domain-containing protein	-0.85191	0.0356442
SMLT_RS03190	pssA	CDP-diacylglycerol--serine O-phosphatidyltransferase	0.641041	0.0131134
SMLT_RS03195	-	hypothetical protein	0.444927	0.147218
SMLT_RS03200	rimI	ribosomal protein S18-alanine N-acetyltransferase	0.266227	0.585574
SMLT_RS03205	-	EamA family transporter	0.2477	0.620951
SMLT_RS03210	-	valine--tRNA ligase	0.674626	0.327583
SMLT_RS03215	-	DNA polymerase III subunit chi	0.818259	0.375016
SMLT_RS03220	-	leucyl aminopeptidase	0.696513	0.353175
SMLT_RS03225	lptF	LPS export ABC transporter permease LptF	1.0137	1.53299e-05
SMLT_RS03230	lptG	LPS export ABC transporter permease LptG	0.770203	0.0423555
SMLT_RS03235	-	hypothetical protein	1.57539	5.05302e-08
SMLT_RS03240	-	RDD family protein	-0.839774	0.0595282
SMLT_RS03245	xerD	site-specific tyrosine recombinase XerD	0.104763	0.780928
SMLT_RS03250	-	DsbC family protein	0.112425	0.837366
SMLT_RS03255	-	chitinase	-0.857146	0.0622122
SMLT_RS03260	purL	phosphoribosylformylglycinamidine synthase	1.29916	5.84288e-07
SMLT_RS03265	-	cell surface protein	-2.30044	1.33276e-07
SMLT_RS03270	-	S8 family serine peptidase	-1.7188	0.000368614
SMLT_RS03275	gspE	type II secretion system ATPase GspE	-1.12703	4.53204e-05
SMLT_RS03280	-	type II secretion system F family protein	-1.33584	0.00278616
SMLT_RS03285	gspG	type II secretion system major pseudopilin GspG	-1.4234	0.00358886
SMLT_RS03290	-	GspH/FimT family pseudopilin	-1.87548	2.08508e-06
SMLT_RS03295	-	prepilin-type N-terminal cleavage/methylation domain-containing protein	-1.83961	7.40835e-07
SMLT_RS03300	-	type II secretion system protein J	-1.48495	1.52772e-05
SMLT_RS03305	-	general secretion pathway protein GspK	-1.24212	0.0184714
SMLT_RS03310	-	PilN domain-containing protein	-1.34796	0.00278616
SMLT_RS03315	-	general secretion pathway protein GspM	-0.964631	0.00658789
SMLT_RS03320	-	hypothetical protein	-0.761845	0.0167632
SMLT_RS03325	gspD	type II secretion system secretin GspD	-0.854782	0.000167234
SMLT_RS03330	-	IS110-like element ISStma7 family transposase	-1.10871	0.000392813
SMLT_RS03335	-	glycosyltransferase	-1.39595	0.000524181
SMLT_RS03340	-	glycosyltransferase family 2 protein	-0.200538	0.553341
SMLT_RS03345	pncB	nicotinate phosphoribosyltransferase	1.94967	8.08774e-11
SMLT_RS03350	-	hypothetical protein	-1.63723	0.0127802
SMLT_RS03355	-	fimbrial protein	1.06204	0.152519
SMLT_RS03360	-	molecular chaperone	1.81446	0.00013542
SMLT_RS03365	-	fimbrial biogenesis outer membrane usher protein	1.7299	8.01101e-11
SMLT_RS03370	-	type 1 fimbrial protein	1.75231	6.44491e-13
SMLT_RS03375	wecB	UDP-N-acetylglucosamine 2-epimerase (non-hydrolyzing)	0.734316	0.258237
SMLT_RS03380	-	cellulose biosynthesis cyclic di-GMP-binding regulatory protein BcsB	-0.412742	0.460131
SMLT_RS03385	-	glycosyl transferase family protein	-0.589382	0.188981
SMLT_RS03390	-	hypothetical protein	-0.0870083	0.820095
SMLT_RS03395	-	DUF4434 domain-containing protein	0.332945	0.597075
SMLT_RS03400	-	NCS2 family permease	1.57789	5.41704e-06
SMLT_RS03405	ettA	energy-dependent translational throttle protein EttA	1.37957	0.00827388
SMLT_RS03410	-	RcnB family protein	2.37819	1.42343e-05
SMLT_RS03415	-	serine hydroxymethyltransferase	0.426592	0.477221
SMLT_RS03420	-	hypothetical protein	0.287125	0.666251
SMLT_RS03425	-	hypothetical protein	0.330791	0.619535
SMLT_RS03430	-	hypothetical protein	0.579988	0.277645
SMLT_RS03435	nrdR	transcriptional repressor NrdR	-0.193388	0.775037
SMLT_RS03440	ribD	bifunctional diaminohydroxyphosphoribosylaminopyrimidine deaminase/5-amino-6-(5-phosphoribosylamino)uracil reductase RibD	-0.0803924	0.773089
SMLT_RS03445	-	hypothetical protein	1.36958	0.00110766
SMLT_RS03450	-	hypothetical protein	1.39681	0.000689442
SMLT_RS03455	-	hypothetical protein	-0.439271	0.316247
SMLT_RS03460	-	riboflavin synthase	0.652056	0.193888
SMLT_RS03465	ribB	3%2C4-dihydroxy-2-butanone-4-phosphate synthase	0.41374	0.462914
SMLT_RS03470	-	6%2C7-dimethyl-8-ribityllumazine synthase	0.963443	0.128836
SMLT_RS03475	nusB	transcription antitermination factor NusB	0.651519	0.360511
SMLT_RS03480	thiL	thiamine-phosphate kinase	0.470746	0.342052
SMLT_RS03485	-	fimbria/pilus periplasmic chaperone	-0.816221	0.200828
SMLT_RS03490	-	type 1 fimbrial protein	-1.57855	0.0225109
SMLT_RS03500	-	fimbrial biogenesis outer membrane usher protein	-0.863772	0.0222049
SMLT_RS03505	-	type 1 fimbrial protein	-0.258713	0.79476
SMLT_RS03510	-	acyltransferase	-0.50407	0.38719
SMLT_RS03515	-	FAD-binding protein	0.474656	0.0879253
SMLT_RS03520	-	metal-dependent hydrolase	0.38865	0.480175
SMLT_RS03525	-	YraN family protein	0.096423	0.870993
SMLT_RS03530	-	penicillin-binding protein activator	1.1013	0.000152896
SMLT_RS03535	rsmI	16S rRNA (cytidine(1402)-2'-O)-methyltransferase	0.0424974	0.915931
SMLT_RS03540	-	DM13 domain-containing protein	0.0571461	0.954008
SMLT_RS03545	-	NRDE family protein	0.250086	0.650649
SMLT_RS03550	mraZ	division/cell wall cluster transcriptional repressor MraZ	-0.564832	0.441193
SMLT_RS03555	rsmH	16S rRNA (cytosine(1402)-N(4))-methyltransferase RsmH	-0.21537	0.704681
SMLT_RS03560	ftsL	cell division protein FtsL	0.251137	0.462283
SMLT_RS03565	-	cell division protein	0.267746	0.464169
SMLT_RS03570	-	UDP-N-acetylmuramoyl-L-alanyl-D-glutamate--2%2C6-diaminopimelate ligase	-0.00454421	0.994029
SMLT_RS03575	-	UDP-N-acetylmuramoyl-tripeptide--D-alanyl-D-alanine ligase	-0.124079	0.840847
SMLT_RS03580	-	phospho-N-acetylmuramoyl-pentapeptide-transferase	0.192592	0.560373
SMLT_RS03585	ftsW	putative lipid II flippase FtsW	0.154058	0.765248
SMLT_RS03590	murG	undecaprenyldiphospho-muramoylpentapeptide beta-N-acetylglucosaminyltransferase	0.0409383	0.937561
SMLT_RS03595	-	UDP-N-acetylmuramate--L-alanine ligase	0.618014	0.0113349
SMLT_RS03600	-	D-alanine--D-alanine ligase	0.239133	0.564644
SMLT_RS03605	-	cell division protein FtsQ/DivIB	0.353247	0.1699
SMLT_RS03610	ftsA	cell division protein FtsA	0.262677	0.449937
SMLT_RS03615	ftsZ	cell division protein FtsZ	0.413205	0.621596
SMLT_RS03620	-	UDP-3-O-acyl-N-acetylglucosamine deacetylase	0.88122	0.000392813
SMLT_RS03625	-	DUF721 domain-containing protein	0.446533	0.23694
SMLT_RS03630	-	M23 family metallopeptidase	-0.125611	0.841982
SMLT_RS03635	secA	preprotein translocase subunit SecA	0.167625	0.758238
SMLT_RS03640	-	Nudix family hydrolase	-0.658514	0.0102346
SMLT_RS03645	-	DUF4124 domain-containing protein	-1.66717	0.000726947
SMLT_RS03650	metF	methylenetetrahydrofolate reductase [NAD(P)H]	-2.26476	0.000827316
SMLT_RS03655	-	alpha/beta hydrolase	-1.21221	0.0546163
SMLT_RS03660	-	histidine kinase	-0.737095	0.200002
SMLT_RS03665	-	response regulator transcription factor	-1.32322	0.0882025
SMLT_RS03670	-	amidohydrolase family protein	-0.978747	0.0620007
SMLT_RS03675	-	DUF3228 family protein	-0.296096	0.771682
SMLT_RS03680	-	hypothetical protein	-1.662	0.002586
SMLT_RS03685	ybaK	Cys-tRNA(Pro) deacylase	-0.628937	0.17502
SMLT_RS03690	-	adenosylhomocysteinase	0.504484	0.5098
SMLT_RS03695	-	prolyl oligopeptidase family serine peptidase	1.52403	3.02504e-05
SMLT_RS03700	ppc	phosphoenolpyruvate carboxylase	-0.970323	0.0167632
SMLT_RS03705	-	acyl-CoA thioesterase	0.347785	0.231502
SMLT_RS03710	-	methionine adenosyltransferase	0.0269845	0.977678
SMLT_RS03715	-	GNAT family N-acetyltransferase	-1.64615	0.0163036
SMLT_RS03720	-	UDP-2%2C3-diacylglucosamine diphosphatase	-1.05931	0.233689
SMLT_RS03725	-	metal-dependent hydrolase	-1.00561	0.0129187
SMLT_RS03730	-	glycosyltransferase family 2 protein	0.27748	0.679788
SMLT_RS03735	-	hypothetical protein	0.459149	0.510819
SMLT_RS03740	-	methyltransferase domain-containing protein	0.970469	0.0355857
SMLT_RS03745	dusB	tRNA dihydrouridine synthase DusB	0.608529	0.169741
SMLT_RS03750	-	hypothetical protein	4.89088	1.59303e-10
SMLT_RS03755	-	LysR family transcriptional regulator	-0.802588	0.0332694
SMLT_RS03760	-	MFS transporter	-1.20331	0.0470172
SMLT_RS03765	-	ribokinase	0.299341	0.542481
SMLT_RS03770	-	nucleoside transporter NupC	0.273231	0.621596
SMLT_RS03775	-	aldo/keto reductase	0.42389	0.205233
SMLT_RS03780	-	hemin uptake protein HemP	10.2823	8.68502e-07
SMLT_RS03785	-	TonB-dependent hemoglobin/transferrin/lactoferrin family receptor	9.48476	5.49663e-07
SMLT_RS03790	-	hypothetical protein	9.2468	6.37818e-07
SMLT_RS03795	-	hypothetical protein	9.092	4.65902e-07
SMLT_RS03800	-	FtsX-like permease family protein	0.201501	0.670294
SMLT_RS03805	-	ATP-binding cassette domain-containing protein	0.590255	0.15845
SMLT_RS03810	-	arylesterase	0.540709	0.167549
SMLT_RS03815	-	response regulator transcription factor	-0.738683	0.269947
SMLT_RS03820	-	HAMP domain-containing histidine kinase	-0.571014	0.271809
SMLT_RS03825	-	hypothetical protein	-0.626122	0.317754
SMLT_RS03830	-	diacylglycerol kinase	0.668334	0.178733
SMLT_RS03835	-	TerC family protein	0.771577	0.0701273
SMLT_RS03840	-	MFS transporter	0.559323	0.25849
SMLT_RS03855	-	LemA family protein	0.0359727	0.966532
SMLT_RS03860	-	TPM domain-containing protein	-0.720009	0.0538498
SMLT_RS03865	-	TPM domain-containing protein	-0.747195	0.0422331
SMLT_RS03870	-	prolipoprotein diacylglyceryl transferase	1.21864	0.00755307
SMLT_RS03875	-	thymidylate synthase	1.23227	4.8722e-05
SMLT_RS03880	-	dihydrofolate reductase	0.750834	0.00131802
SMLT_RS03885	-	DUF1287 domain-containing protein	0.286962	0.526642
SMLT_RS03890	-	symmetrical bis(5'-nucleosyl)-tetraphosphatase	0.0381178	0.924008
SMLT_RS03895	apaG	Co2+/Mg2+ efflux protein ApaG	0.0273567	0.937561
SMLT_RS03900	rsmA	16S rRNA (adenine(1518)-N(6)/adenine(1519)-N(6))-dimethyltransferase RsmA	0.0430788	0.936661
SMLT_RS03905	pdxA	4-hydroxythreonine-4-phosphate dehydrogenase PdxA	0.443401	0.285768
SMLT_RS03910	-	peptidylprolyl isomerase	0.184881	0.388777
SMLT_RS03915	lptD	LPS-assembly protein LptD	0.613173	0.217256
SMLT_RS03920	-	histone deacetylase family protein	0.781835	0.0913177
SMLT_RS03925	-	cob(I)yrinic acid a%2Cc-diamide adenosyltransferase	0.555782	0.0163573
SMLT_RS03930	-	hypothetical protein	0.830171	3.01056e-05
SMLT_RS03935	ubiH	2-octaprenyl-6-methoxyphenyl hydroxylase	1.18738	0.00447858
SMLT_RS03940	-	UbiH/UbiF family hydroxylase	1.21908	1.50986e-05
SMLT_RS03945	-	hypothetical protein	0.141602	0.830294
SMLT_RS03950	rlmM	23S rRNA (cytidine(2498)-2'-O)-methyltransferase RlmM	0.837415	0.243963
SMLT_RS03955	-	nucleoside deaminase	1.34812	0.00800897
SMLT_RS03960	-	hypothetical protein	1.07642	0.156084
SMLT_RS03965	-	membrane protein	0.405706	0.501439
SMLT_RS03970	-	glutamine--tRNA ligase/YqeY domain fusion protein	0.651184	0.125668
SMLT_RS03975	-	DUF2007 domain-containing protein	1.54285	0.00181674
SMLT_RS03980	msrA	peptide-methionine (S)-S-oxide reductase MsrA	0.82954	0.164691
SMLT_RS03995	-	transaldolase	1.29884	0.0178123
SMLT_RS04000	rnk	nucleoside diphosphate kinase regulator	1.39318	0.0830966
SMLT_RS04005	-	LysR family transcriptional regulator	0.633175	0.186749
SMLT_RS04010	ahpF	alkyl hydroperoxide reductase subunit F	1.58694	2.57008e-05
SMLT_RS04015	ahpC	peroxiredoxin	2.13865	0.0154308
SMLT_RS04020	prmC	peptide chain release factor N(5)-glutamine methyltransferase	1.00589	0.000194654
SMLT_RS04025	pip	prolyl aminopeptidase	0.468717	0.476859
SMLT_RS04030	-	LysR family transcriptional regulator	-1.16211	0.0893788
SMLT_RS04035	-	MFS transporter	-0.188214	0.701291
SMLT_RS04040	-	N-formylglutamate amidohydrolase	0.647026	0.0173781
SMLT_RS04045	-	NUDIX hydrolase	1.03943	0.00366227
SMLT_RS04050	-	exodeoxyribonuclease IX	1.41875	0.00222852
SMLT_RS04055	-	nitroreductase	1.38619	0.0205927
SMLT_RS04060	-	DUF1631 domain-containing protein	0.204789	0.610509
SMLT_RS04065	-	NAD(P) transhydrogenase subunit alpha	-1.40196	0.00147564
SMLT_RS04070	-	DUF3106 domain-containing protein	0.275983	0.306419
SMLT_RS04075	-	hypothetical protein	-0.305002	0.610509
SMLT_RS04080	-	RNA polymerase sigma factor	0.199264	0.682212
SMLT_RS04085	-	NAD(P) transhydrogenase subunit alpha	-1.59049	4.86071e-05
SMLT_RS04090	-	NAD(P)(+) transhydrogenase (Re/Si-specific) subunit beta	-1.83431	1.43726e-08
SMLT_RS04095	-	hypothetical protein	-0.284488	0.611504
SMLT_RS04100	sufT	putative Fe-S cluster assembly protein SufT	0.555263	0.0856429
SMLT_RS04105	-	branched-chain amino acid aminotransferase	0.00827639	0.984861
SMLT_RS04110	-	S8 family serine peptidase	-1.6782	0.0024143
SMLT_RS04115	-	asparaginase	0.444863	0.118883
SMLT_RS04120	-	DUF2069 domain-containing protein	-0.831032	0.0417322
SMLT_RS04125	wrbA	NAD(P)H:quinone oxidoreductase	-0.485017	0.177024
SMLT_RS04130	-	YihY family inner membrane protein	-0.267132	0.409503
SMLT_RS04135	-	redoxin domain-containing protein	-0.0808246	0.920071
SMLT_RS04140	ppk2	polyphosphate kinase 2	-0.643602	0.0835434
SMLT_RS04145	-	tetratricopeptide repeat protein	-0.538748	0.236652
SMLT_RS04150	prfA	peptide chain release factor 1	-0.608599	0.271364
SMLT_RS04155	-	glutamyl-tRNA reductase	-0.209462	0.668749
SMLT_RS04160	-	tetratricopeptide repeat protein	0.51775	0.0787282
SMLT_RS04165	lolB	lipoprotein localization protein LolB	0.0976718	0.87382
SMLT_RS04170	ispE	4-(cytidine 5'-diphospho)-2-C-methyl-D-erythritol kinase	0.831323	0.234243
SMLT_RS04175	-	tRNA-Gln	0.809103	0.255288
SMLT_RS04180	-	ribose-phosphate diphosphokinase	0.711322	0.268725
SMLT_RS04185	-	50S ribosomal protein L25/general stress protein Ctc	0.901652	0.159927
SMLT_RS04190	pth	aminoacyl-tRNA hydrolase	1.38874	0.074532
SMLT_RS04195	ychF	redox-regulated ATPase YchF	1.41433	0.0232207
SMLT_RS04200	-	autotransporter outer membrane beta-barrel domain-containing protein	-0.301701	0.442359
SMLT_RS04205	-	response regulator	-0.411311	0.365074
SMLT_RS04210	-	hybrid sensor histidine kinase/response regulator	0.106134	0.878643
SMLT_RS04215	-	EAL domain-containing response regulator	-0.71072	0.126644
SMLT_RS04220	-	response regulator	-0.915242	0.125667
SMLT_RS04225	-	TonB-dependent receptor	-0.154869	0.828708
SMLT_RS04230	-	cyanophycinase	-1.45337	0.00359653
SMLT_RS04235	-	isoaspartyl peptidase/L-asparaginase	-1.88209	0.00428228
SMLT_RS04240	-	tRNA-Tyr	0.495021	0.39576
SMLT_RS04245	-	tRNA-Gly	0.571521	0.27825
SMLT_RS04250	-	tRNA-Thr	0.563196	0.375016
SMLT_RS04255	tuf	elongation factor Tu	0.86089	0.147399
SMLT_RS04260	-	tRNA-Trp	0.763217	0.178733
SMLT_RS04265	secE	preprotein translocase subunit SecE	0.775355	0.146764
SMLT_RS04270	nusG	transcription termination/antitermination protein NusG	0.576513	0.246988
SMLT_RS04275	rplK	50S ribosomal protein L11	1.1828	0.215737
SMLT_RS04280	rplA	50S ribosomal protein L1	1.29519	0.136127
SMLT_RS04285	rplJ	50S ribosomal protein L10	1.24646	0.150518
SMLT_RS04290	rplL	50S ribosomal protein L7/L12	1.16846	0.105621
SMLT_RS04295	rpoB	DNA-directed RNA polymerase subunit beta	0.88106	0.183671
SMLT_RS04300	rpoC	DNA-directed RNA polymerase subunit beta'	0.803245	0.348043
SMLT_RS04305	rpsL	30S ribosomal protein S12	0.5717	0.517515
SMLT_RS04310	rpsG	30S ribosomal protein S7	0.535948	0.466466
SMLT_RS04315	fusA	elongation factor G	1.17699	0.0649555
SMLT_RS04320	tuf	elongation factor Tu	0.948624	0.126394
SMLT_RS04325	rpsJ	30S ribosomal protein S10	1.24512	0.07512
SMLT_RS04330	rplC	50S ribosomal protein L3	1.2673	0.101813
SMLT_RS04335	rplD	50S ribosomal protein L4	1.1719	0.176499
SMLT_RS04340	rplW	50S ribosomal protein L23	1.15977	0.247859
SMLT_RS04345	rplB	50S ribosomal protein L2	1.15269	0.206344
SMLT_RS04350	rpsS	30S ribosomal protein S19	1.16554	0.158309
SMLT_RS04355	rplV	50S ribosomal protein L22	1.08303	0.184507
SMLT_RS04360	rpsC	30S ribosomal protein S3	1.16622	0.164562
SMLT_RS04365	rplP	50S ribosomal protein L16	1.20905	0.173304
SMLT_RS04370	rpmC	50S ribosomal protein L29	1.14111	0.218734
SMLT_RS04375	rpsQ	30S ribosomal protein S17	0.985459	0.258065
SMLT_RS04380	rplN	50S ribosomal protein L14	0.947183	0.219498
SMLT_RS04385	rplX	50S ribosomal protein L24	0.860594	0.244254
SMLT_RS04390	rplE	50S ribosomal protein L5	0.82188	0.153322
SMLT_RS04395	rpsN	30S ribosomal protein S14	0.734096	0.0251697
SMLT_RS04400	rpsH	30S ribosomal protein S8	0.682002	0.341325
SMLT_RS04405	rplF	50S ribosomal protein L6	0.791367	0.353588
SMLT_RS04410	rplR	50S ribosomal protein L18	0.768223	0.396856
SMLT_RS04415	rpsE	30S ribosomal protein S5	0.94708	0.171606
SMLT_RS04420	rpmD	50S ribosomal protein L30	0.934573	0.203574
SMLT_RS04425	rplO	50S ribosomal protein L15	1.03732	0.169374
SMLT_RS04430	secY	preprotein translocase subunit SecY	0.931726	0.0336929
SMLT_RS04435	rpsM	30S ribosomal protein S13	1.0418	0.0537527
SMLT_RS04440	rpsK	30S ribosomal protein S11	1.08378	0.255598
SMLT_RS04445	rpsD	30S ribosomal protein S4	1.23911	0.183897
SMLT_RS04450	rpoA	DNA-directed RNA polymerase subunit alpha	1.21214	0.040323
SMLT_RS04455	rplQ	50S ribosomal protein L17	1.25957	0.0674347
SMLT_RS04460	-	disulfide bond formation protein B	-0.161764	0.757067
SMLT_RS04465	-	TonB-dependent receptor	3.04017	0.00125035
SMLT_RS04470	-	3-deoxy-7-phosphoheptulonate synthase class II	0.0389376	0.933476
SMLT_RS04475	-	mechanosensitive ion channel family protein	0.113073	0.876914
SMLT_RS04480	-	amidase	-0.228821	0.581786
SMLT_RS04485	-	DUF2127 domain-containing protein	0.777322	0.263862
SMLT_RS04490	typA	translational GTPase TypA	0.824158	0.225259
SMLT_RS04500	-	peptidylprolyl isomerase	1.40263	0.0837456
SMLT_RS04505	-	malate dehydrogenase	1.51608	0.000262717
SMLT_RS04510	-	RluA family pseudouridine synthase	0.980294	0.00612308
SMLT_RS04515	prpE	propionate--CoA ligase	-0.956318	0.353175
SMLT_RS04520	-	hypothetical protein	-3.19318	6.91011e-11
SMLT_RS04525	-	suppressor of fused domain protein	-2.38341	0.000121192
SMLT_RS04530	-	glutathione S-transferase N-terminal domain-containing protein	1.93864	0.00615408
SMLT_RS04535	-	cell wall hydrolase	2.81427	2.53557e-10
SMLT_RS04540	-	NADPH-dependent 2%2C4-dienoyl-CoA reductase	-0.748607	0.00705895
SMLT_RS04545	-	membrane protein	1.00545	0.255224
SMLT_RS04550	-	zinc-binding alcohol dehydrogenase family protein	0.320253	0.620951
SMLT_RS04555	-	OmpA family protein	0.841648	0.209939
SMLT_RS04560	-	hypothetical protein	0.315284	0.525399
SMLT_RS04565	-	rRNA pseudouridine synthase	-0.218465	0.453142
SMLT_RS04570	-	hypothetical protein	0.204452	0.718051
SMLT_RS04575	kbl	glycine C-acetyltransferase	0.448324	0.5757
SMLT_RS04580	-	hypothetical protein	-1.70634	0.00648305
SMLT_RS04585	tdh	L-threonine 3-dehydrogenase	0.186902	0.617757
SMLT_RS04590	-	S46 family peptidase	1.0482	0.00502939
SMLT_RS04595	-	histidine phosphatase family protein	0.332301	0.671237
SMLT_RS04600	folC	bifunctional tetrahydrofolate synthase/dihydrofolate synthase	0.0663009	0.853338
SMLT_RS04605	-	SPOR domain-containing protein	1.26018	3.08242e-10
SMLT_RS04610	-	CvpA family protein	1.01531	0.00374191
SMLT_RS04615	purF	amidophosphoribosyltransferase	0.957078	0.0023711
SMLT_RS04620	-	ferritin-like domain-containing protein	0.619677	0.316925
SMLT_RS04625	-	DUF2235 domain-containing protein	-1.14782	0.000140547
SMLT_RS04630	-	peptidyl-Asp metalloendopeptidase	-1.34649	0.0145692
SMLT_RS04635	lpxH	UDP-2%2C3-diacylglucosamine diphosphatase	-0.109884	0.694582
SMLT_RS04640	-	phosphatase PAP2 family protein	-0.529959	0.643981
SMLT_RS04645	-	glycosyltransferase family 1 protein	-0.798791	0.208647
SMLT_RS04650	-	TonB-dependent receptor	-0.750523	0.235485
SMLT_RS04655	ppx	exopolyphosphatase	-0.0401181	0.923643
SMLT_RS04660	ppk1	polyphosphate kinase 1	-0.646972	0.239873
SMLT_RS04665	phoR	phosphate regulon sensor histidine kinase PhoR	-0.697109	0.03096
SMLT_RS04670	phoB	phosphate regulon transcriptional regulator PhoB	-0.176005	0.799364
SMLT_RS04675	-	M48 family metallopeptidase	0.848316	0.0771222
SMLT_RS04680	grxC	glutaredoxin 3	0.874832	0.129054
SMLT_RS04685	-	carboxymuconolactone decarboxylase family protein	0.579396	0.0425057
SMLT_RS04690	-	isocitrate dehydrogenase	1.41226	7.4385e-05
SMLT_RS04695	-	cysteine hydrolase	0.278396	0.611858
SMLT_RS04700	-	LysR family transcriptional regulator	-0.29892	0.420614
SMLT_RS04705	-	flavin reductase family protein	-0.450892	0.619605
SMLT_RS04710	-	Bax inhibitor-1/YccA family protein	-0.156316	0.763435
SMLT_RS04715	-	tRNA-Pro	-0.58072	0.538706
SMLT_RS04720	-	tRNA-Arg	-0.444939	0.663494
SMLT_RS04725	-	tRNA-His	0.388438	0.699793
SMLT_RS04730	-	tRNA-Lys	0.43568	0.643489
SMLT_RS04735	-	tRNA-Lys	0.423823	0.688717
SMLT_RS04740	-	hypothetical protein	-0.0426085	0.966618
SMLT_RS04745	-	tRNA-Leu	0.650173	0.168417
SMLT_RS04750	-	trigger factor	0.956464	0.143108
SMLT_RS04755	clpP	ATP-dependent Clp endopeptidase proteolytic subunit ClpP	0.738096	0.271809
SMLT_RS04760	clpX	ATP-dependent Clp protease ATP-binding subunit ClpX	0.148542	0.668749
SMLT_RS04765	lon	endopeptidase La	-0.0416458	0.956675
SMLT_RS04770	-	HU family DNA-binding protein	0.456177	0.185096
SMLT_RS04775	-	tRNA-Val	0.421256	0.208372
SMLT_RS04780	-	tRNA-Asp	0.438975	0.342052
SMLT_RS04785	-	tRNA-Asp	0.539747	0.366378
SMLT_RS04790	-	tRNA-Asp	0.661166	0.280656
SMLT_RS04795	-	tRNA-Asp	0.373865	0.566486
SMLT_RS04800	-	peptidyl-prolyl cis-trans isomerase	0.301299	0.627551
SMLT_RS04805	-	lytic transglycosylase domain-containing protein	0.457481	0.34567
SMLT_RS04810	gloB	hydroxyacylglutathione hydrolase	0.0723881	0.83983
SMLT_RS04815	-	hypothetical protein	0.671033	0.0176934
SMLT_RS04820	rnhA	ribonuclease HI	0.656669	0.0800469
SMLT_RS04825	dnaQ	DNA polymerase III subunit epsilon	0.529423	0.128302
SMLT_RS04830	-	serine/threonine-protein phosphatase	-0.270375	0.642801
SMLT_RS04835	-	tRNA-Ser	0.225992	0.788755
SMLT_RS04840	-	autotransporter domain-containing protein	0.987824	0.284294
SMLT_RS04845	-	hypothetical protein	0.413246	0.190105
SMLT_RS04850	-	glycosyltransferase family 9 protein	-0.43338	0.463374
SMLT_RS04855	-	3-deoxy-D-manno-octulosonic acid kinase	-0.476987	0.396856
SMLT_RS04860	-	MBL fold metallo-hydrolase	-0.795747	0.120542
SMLT_RS04865	-	nuclear transport factor 2 family protein	-0.764675	0.175767
SMLT_RS04870	sugE	quaternary ammonium compound efflux SMR transporter SugE	1.22794	0.08205
SMLT_RS04880	-	autotransporter-associated beta strand repeat-containing protein	-0.918602	0.0227485
SMLT_RS04885	-	GNAT family N-acetyltransferase	-0.539218	0.462914
SMLT_RS04890	-	hypothetical protein	-0.0951848	0.91405
SMLT_RS04900	-	DNA adenine methylase	0.146434	0.774987
SMLT_RS04905	-	tRNA-Ser	0.109394	0.923643
SMLT_RS04910	dnaX	DNA polymerase III subunit gamma/tau	0.512151	0.050198
SMLT_RS04915	-	YbaB/EbfC family nucleoid-associated protein	0.250756	0.664411
SMLT_RS04920	recR	recombination protein RecR	0.456263	0.304536
SMLT_RS04925	-	histidine triad nucleotide-binding protein	0.489769	0.532199
SMLT_RS04930	-	Slp family lipoprotein	1.52405	4.80182e-08
SMLT_RS04935	-	DUF3488 domain-containing transglutaminase family protein	-0.671532	0.0937598
SMLT_RS04940	-	DUF58 domain-containing protein	-0.318689	0.448623
SMLT_RS04945	-	AAA family ATPase	-0.286921	0.462577
SMLT_RS04950	-	glycosyltransferase family 39 protein	-0.294108	0.567561
SMLT_RS04955	maf	septum formation inhibitor Maf	-0.424263	0.243976
SMLT_RS04960	-	DUF177 domain-containing protein	0.73217	0.319717
SMLT_RS04965	rpmF	50S ribosomal protein L32	1.31247	0.0205325
SMLT_RS04970	-	ketoacyl-ACP synthase III	1.02558	0.115492
SMLT_RS04975	-	hypothetical protein	2.69232	5.72391e-08
SMLT_RS04980	fabD	ACP S-malonyltransferase	-0.066568	0.920029
SMLT_RS04985	fabG	3-oxoacyl-ACP reductase FabG	-0.370013	0.54876
SMLT_RS04990	acpP	acyl carrier protein	-0.244743	0.714292
SMLT_RS04995	fabF	beta-ketoacyl-ACP synthase II	-0.0290428	0.954008
SMLT_RS05000	-	aminodeoxychorismate synthase component I	0.296762	0.593139
SMLT_RS05005	mltG	endolytic transglycosylase MltG	-0.181027	0.675955
SMLT_RS05010	-	dTMP kinase	-0.0912342	0.793813
SMLT_RS05015	-	DNA polymerase III subunit delta'	-0.445577	0.435581
SMLT_RS05020	-	PilZ domain-containing protein	-0.80738	0.0251898
SMLT_RS05025	-	tRNA-Val	1.21056	0.14191
SMLT_RS05035	-	phage tail protein	0.518596	0.377638
SMLT_RS05040	-	tail protein X	0.655347	0.268517
SMLT_RS05045	-	phage tail protein	0.683724	0.262939
SMLT_RS05050	-	phage tail tape measure protein	0.680106	0.0618485
SMLT_RS05055	-	phage tail assembly protein	1.61706	0.0723112
SMLT_RS05060	-	phage major tail tube protein	1.56559	0.038402
SMLT_RS05065	-	phage tail sheath subtilisin-like domain-containing protein	1.93591	0.0105415
SMLT_RS05070	-	hypothetical protein	1.03567	0.201251
SMLT_RS05075	-	tail fiber domain-containing protein	1.16586	0.00237832
SMLT_RS05080	-	phage tail protein I	1.73925	0.00550439
SMLT_RS05085	-	baseplate J/gp47 family protein	1.95519	0.000215299
SMLT_RS05090	-	GPW/gp25 family protein	1.41546	0.036288
SMLT_RS05095	-	phage baseplate assembly protein V	0.759219	0.254441
SMLT_RS05100	-	hypothetical protein	0.673327	0.369129
SMLT_RS05105	-	hypothetical protein	1.77209	0.0571344
SMLT_RS05110	-	glycoside hydrolase family 104 protein	1.73608	0.0113123
SMLT_RS05115	-	hypothetical protein	1.12659	0.171398
SMLT_RS05120	-	helix-turn-helix domain-containing protein	1.79828	0.0301676
SMLT_RS05125	-	hypothetical protein	-0.0368661	0.932395
SMLT_RS05130	-	hypothetical protein	0.377751	0.631655
SMLT_RS05135	-	hypothetical protein	0.00199375	0.99801
SMLT_RS05140	-	hypothetical protein	0.138686	0.812432
SMLT_RS05145	-	toprim domain-containing protein	0.380294	0.413571
SMLT_RS05150	-	hypothetical protein	0.568757	0.206923
SMLT_RS05155	-	hypothetical protein	0.248162	0.649374
SMLT_RS05160	-	DUF2946 domain-containing protein	3.5481	1.8481e-06
SMLT_RS05165	-	TonB-dependent receptor	7.25176	1.14665e-06
SMLT_RS05170	-	PepSY domain-containing protein	5.41179	4.44924e-07
SMLT_RS05175	-	MFS transporter	-0.327729	0.491549
SMLT_RS05180	-	DeoR/GlpR transcriptional regulator	-0.325782	0.487743
SMLT_RS05185	smqnr	SmQnr family pentapeptide repeat protein	1.31998	0.000402385
SMLT_RS05190	-	class I SAM-dependent methyltransferase	-0.778192	0.0722105
SMLT_RS05195	-	glutathione S-transferase family protein	-0.0108114	0.990578
SMLT_RS05200	-	LysR family transcriptional regulator	-1.35704	0.00189581
SMLT_RS05205	-	PLP-dependent aminotransferase family protein	-0.505161	0.320465
SMLT_RS05210	-	DMT family transporter	-1.01996	0.227693
SMLT_RS05215	-	LysR family transcriptional regulator	-0.211528	0.641131
SMLT_RS05220	-	MFS transporter	0.856329	0.0790335
SMLT_RS05225	-	GFA family protein	2.05367	2.15723e-07
SMLT_RS05230	-	DUF4105 domain-containing protein	-0.238302	0.683154
SMLT_RS05235	-	alpha/beta hydrolase	0.312885	0.257798
SMLT_RS05240	-	MFS transporter	2.49176	9.49378e-07
SMLT_RS05245	soxR	redox-sensitive transcriptional activator SoxR	-0.39018	0.52161
SMLT_RS05250	-	short chain dehydrogenase	-0.397499	0.687743
SMLT_RS05255	-	LysR family transcriptional regulator	-0.291722	0.323515
SMLT_RS05260	-	pyrroline-5-carboxylate reductase	-0.837829	0.0137341
SMLT_RS05265	-	YggS family pyridoxal phosphate-dependent enzyme	-0.447	0.480175
SMLT_RS05270	-	type IV pilus twitching motility protein PilT	-1.39611	0.0072998
SMLT_RS05275	-	PilT/PilU family type 4a pilus ATPase	-1.82685	0.000439612
SMLT_RS05280	-	aldo/keto reductase	-1.56055	7.08444e-10
SMLT_RS05285	-	LysR family transcriptional regulator	-0.346381	0.401375
SMLT_RS05290	-	IS110-like element ISStma7 family transposase	-1.35354	8.71298e-06
SMLT_RS05295	-	DUF4287 domain-containing protein	-1.21078	0.00426755
SMLT_RS05300	-	YitT family protein	2.67129	3.12438e-09
SMLT_RS05305	-	DNA-3-methyladenine glycosylase I	0.176221	0.818609
SMLT_RS05310	-	DUF4153 domain-containing protein	-0.00933336	0.984861
SMLT_RS05315	-	YqgE/AlgH family protein	0.988359	0.00518051
SMLT_RS05320	ruvX	Holliday junction resolvase RuvX	1.23881	2.49455e-09
SMLT_RS05325	-	aspartate carbamoyltransferase catalytic subunit	0.888483	0.000506306
SMLT_RS05330	-	transposase	0.679286	0.298971
SMLT_RS05335	-	prolyl oligopeptidase family serine peptidase	-0.101091	0.880852
SMLT_RS05340	-	hypothetical protein	0.868979	0.190214
SMLT_RS05345	mgtE	magnesium transporter	0.807039	0.0859166
SMLT_RS05350	ptsP	phosphoenolpyruvate--protein phosphotransferase	0.0191727	0.939946
SMLT_RS05355	-	HPr family phosphocarrier protein	0.294502	0.321457
SMLT_RS05360	-	hypothetical protein	0.0415743	0.915882
SMLT_RS05365	rapZ	RNase adapter RapZ	0.661147	0.0680945
SMLT_RS05370	-	HPr kinase/phosphorylase	0.22988	0.822489
SMLT_RS05375	-	PTS sugar transporter subunit IIA	-0.106809	0.933476
SMLT_RS05380	raiA	ribosome-associated translation inhibitor RaiA	-0.030934	0.976796
SMLT_RS05385	-	RNA polymerase factor sigma-54	0.158978	0.604663
SMLT_RS05390	lptB	LPS export ABC transporter ATP-binding protein	0.792723	0.00326753
SMLT_RS05395	lptA	lipopolysaccharide transport periplasmic protein LptA	0.962158	0.0117905
SMLT_RS05400	lptC	LPS export ABC transporter periplasmic protein LptC	0.860278	7.43986e-08
SMLT_RS05405	-	HAD hydrolase family protein	1.01192	0.00410047
SMLT_RS05410	-	KpsF/GutQ family sugar-phosphate isomerase	1.18953	4.12275e-10
SMLT_RS05415	-	BolA family transcriptional regulator	1.05313	0.00132019
SMLT_RS05420	murA	UDP-N-acetylglucosamine 1-carboxyvinyltransferase	1.11934	0.000983668
SMLT_RS05425	-	hypothetical protein	0.317328	0.647094
SMLT_RS05430	-	DUF3108 domain-containing protein	1.89391	0.000523187
SMLT_RS05435	-	DUF3108 domain-containing protein	2.25304	1.43571e-06
SMLT_RS05440	-	phosphoribosylglycinamide formyltransferase	1.22417	0.00176919
SMLT_RS05445	-	DUF2238 domain-containing protein	1.36342	0.00809903
SMLT_RS05450	-	hypothetical protein	1.33402	0.0432369
SMLT_RS05455	-	hypothetical protein	1.11105	0.0143144
SMLT_RS05460	-	phosphoribosylformylglycinamidine cyclo-ligase	1.06508	0.00409672
SMLT_RS05465	-	DUF2066 domain-containing protein	0.218268	0.189007
SMLT_RS05470	-	AI-2E family transporter	0.0204367	0.965923
SMLT_RS05475	hda	DnaA regulatory inactivator Hda	-0.245645	0.724559
SMLT_RS05480	-	nucleotidyltransferase family protein	-0.208802	0.715864
SMLT_RS05485	-	phosphotransferase	0.376927	0.419968
SMLT_RS05490	-	GlsB/YeaQ/YmgE family stress response membrane protein	0.0122859	0.98169
SMLT_RS05495	-	M20/M25/M40 family metallo-hydrolase	1.18189	0.0261803
SMLT_RS05500	-	helix-hairpin-helix domain-containing protein	2.53939	9.66104e-05
SMLT_RS05505	-	L%2CD-transpeptidase	1.84632	0.000452956
SMLT_RS05510	-	murein L%2CD-transpeptidase catalytic domain family protein	1.72279	0.00117358
SMLT_RS05515	-	HutD family protein	0.112139	0.749873
SMLT_RS05520	-	flavodoxin domain-containing protein	3.52873	3.2979e-06
SMLT_RS05525	-	FAD:protein FMN transferase	2.65407	7.1069e-07
SMLT_RS05530	-	DUF4198 domain-containing protein	3.5233	9.9416e-06
SMLT_RS05535	-	DUF2271 domain-containing protein	4.01297	6.70358e-06
SMLT_RS05540	-	PepSY-associated TM helix domain-containing protein	4.3173	3.37071e-06
SMLT_RS05545	-	TonB-dependent receptor	4.37761	2.17739e-08
SMLT_RS05550	-	hypothetical protein	5.58641	0.00180443
SMLT_RS05555	-	Fe2+-dependent dioxygenase	2.10861	0.0102346
SMLT_RS05560	-	sel1 repeat family protein	2.52614	0.0017744
SMLT_RS05565	-	TonB-dependent receptor	6.39133	5.10505e-05
SMLT_RS05570	-	hypothetical protein	6.60278	8.00691e-05
SMLT_RS05575	-	non-heme iron oxygenase ferredoxin subunit	-1.16391	0.0032138
SMLT_RS05580	-	GNAT family N-acetyltransferase	-0.153774	0.656817
SMLT_RS05585	-	transposase	-1.01894	0.269947
SMLT_RS05590	-	cysteine desulfurase	3.16544	4.56052e-25
SMLT_RS05595	sufD	Fe-S cluster assembly protein SufD	3.28858	3.3403e-10
SMLT_RS05600	sufC	Fe-S cluster assembly ATPase SufC	3.04208	4.26848e-06
SMLT_RS05605	-	hypothetical protein	3.01337	6.30481e-06
SMLT_RS05610	sufB	Fe-S cluster assembly protein SufB	3.12067	1.66957e-12
SMLT_RS05615	-	SUF system Fe-S cluster assembly regulator	2.20494	2.97889e-06
SMLT_RS05620	-	SET domain-containing protein-lysine N-methyltransferase	0.289817	0.268927
SMLT_RS05625	-	type 1 glutamine amidotransferase	0.0730997	0.892448
SMLT_RS05630	-	DUF1439 domain-containing protein	1.80587	5.03707e-09
SMLT_RS05635	-	hypothetical protein	-0.29333	0.379644
SMLT_RS05640	-	DUF3861 family protein	0.7822	0.242197
SMLT_RS05645	-	HU family DNA-binding protein	-0.183969	0.794653
SMLT_RS05650	-	OsmC family protein	0.216926	0.548396
SMLT_RS05655	-	PhzF family phenazine biosynthesis protein	0.0671411	0.901108
SMLT_RS05660	-	PhzF family phenazine biosynthesis protein	0.0527147	0.880852
SMLT_RS05665	-	bifunctional aspartate kinase/diaminopimelate decarboxylase	0.00817576	0.986796
SMLT_RS05670	-	hypothetical protein	-0.196788	0.657332
SMLT_RS05675	-	UDP-N-acetylmuramoyl-L-alanine--D-glutamate ligase	-0.26151	0.590733
SMLT_RS05680	-	SMI1/KNR4 family protein	-1.18192	0.0153657
SMLT_RS05685	-	dienelactone hydrolase family protein	-1.61441	6.15735e-05
SMLT_RS05690	-	polyprenyl synthetase family protein	0.609745	0.00475048
SMLT_RS05695	-	alpha glucosidase	-0.311931	0.508311
SMLT_RS05700	-	TonB-dependent receptor	-1.12005	0.127272
SMLT_RS05705	-	glycoside hydrolase family 97 protein	-0.826408	0.229245
SMLT_RS05710	-	Six-hairpin glycosidase-like protein	-0.78284	0.0994162
SMLT_RS05715	-	MFS transporter	-1.33894	0.00162278
SMLT_RS05720	-	cyclomaltodextrin glucanotransferase	-0.843041	0.00633827
SMLT_RS05725	-	SseB family protein	0.512535	0.217495
SMLT_RS05730	-	GNAT family N-acetyltransferase	-0.835794	0.0482819
SMLT_RS05735	-	hypothetical protein	-1.39146	0.0127289
SMLT_RS05740	-	hypothetical protein	-0.630012	0.421557
SMLT_RS05745	-	ABC transporter permease subunit	0.508854	0.146443
SMLT_RS05750	-	ABC transporter ATP-binding protein	0.931578	0.00699845
SMLT_RS05755	-	LacI family DNA-binding transcriptional regulator	-0.341263	0.347998
SMLT_RS05760	-	single-stranded DNA-binding protein	-0.184282	0.659463
SMLT_RS05765	-	TIM barrel protein	-1.13402	0.045746
SMLT_RS05770	-	GMC family oxidoreductase	-1.29638	3.99332e-07
SMLT_RS05775	-	gluconate 2-dehydrogenase subunit 3 family protein	-1.61411	0.00505053
SMLT_RS05780	-	DUF1080 domain-containing protein	-1.45098	0.0184996
SMLT_RS05785	-	cytochrome c	-0.581317	0.605228
SMLT_RS05790	-	sugar phosphate isomerase/epimerase	-0.941231	0.129811
SMLT_RS05795	-	Gfo/Idh/MocA family oxidoreductase	-1.16065	0.0523063
SMLT_RS05800	-	nucleoside permease	-1.68141	0.0103705
SMLT_RS05805	-	sugar phosphate isomerase/epimerase	-1.27985	0.00139722
SMLT_RS05810	-	LacI family DNA-binding transcriptional regulator	-0.337939	0.232137
SMLT_RS05815	-	sensor domain-containing diguanylate cyclase	-1.46665	0.00241832
SMLT_RS05820	-	AI-2E family transporter	1.0166	0.0442402
SMLT_RS05825	-	diguanylate cyclase	-0.473744	0.345561
SMLT_RS05830	-	PaaI family thioesterase	-0.956251	0.165996
SMLT_RS05835	-	hypothetical protein	-0.605513	0.828708
SMLT_RS05840	-	pyridoxamine 5'-phosphate oxidase family protein	-0.232138	0.792425
SMLT_RS05845	-	DUF2867 domain-containing protein	0.298608	0.59328
SMLT_RS05850	-	metalloregulator ArsR/SmtB family transcription factor	0.313823	0.738514
SMLT_RS05855	-	hypothetical protein	-0.980672	2.56156e-05
SMLT_RS05860	-	DUF2975 domain-containing protein	0.710034	0.0302821
SMLT_RS05865	-	helix-turn-helix transcriptional regulator	0.772788	0.17647
SMLT_RS05870	-	TerC family protein	0.235293	0.559552
SMLT_RS05875	-	metallophosphoesterase	0.143268	0.67022
SMLT_RS05880	-	ferric reductase-like transmembrane domain-containing protein	-0.706213	0.432112
SMLT_RS05885	-	putative DNA-binding domain-containing protein	-0.990574	0.139246
SMLT_RS05890	-	DUF692 domain-containing protein	-3.0409	0.0853862
SMLT_RS05895	-	EF-hand domain-containing protein	-0.171173	0.922755
SMLT_RS05900	-	DoxX family protein	-0.57002	0.611858
SMLT_RS05905	-	alpha/beta hydrolase	-0.936075	0.00290154
SMLT_RS05910	-	redoxin domain-containing protein	-1.37156	0.015084
SMLT_RS05915	-	response regulator	-0.748509	0.00576752
SMLT_RS05920	-	HAMP domain-containing histidine kinase	-0.703501	0.0336929
SMLT_RS05925	-	hypothetical protein	0.399177	0.477837
SMLT_RS05930	-	MFS transporter	0.118776	0.840173
SMLT_RS05935	-	nucleoside hydrolase	1.21761	0.0573725
SMLT_RS05940	-	hypothetical protein	-0.58947	0.480385
SMLT_RS05945	-	GntR family transcriptional regulator	0.145114	0.696448
SMLT_RS05950	-	hypothetical protein	-0.675177	0.321716
SMLT_RS05955	mdcH	malonate decarboxylase subunit epsilon	1.3484	0.0913227
SMLT_RS05960	mdcB	triphosphoribosyl-dephospho-CoA synthase MdcB	1.25909	0.0785789
SMLT_RS05965	mdcG	malonate decarboxylase holo-[acyl-carrier-protein] synthase	0.290961	0.740242
SMLT_RS05970	mdcE	biotin-independent malonate decarboxylase subunit gamma	0.958776	0.19231
SMLT_RS05975	-	biotin-independent malonate decarboxylase subunit beta	0.752682	0.418791
SMLT_RS05980	-	malonate decarboxylase acyl carrier protein	0.770516	0.42845
SMLT_RS05985	mdcA	malonate decarboxylase subunit alpha	1.84999	0.032791
SMLT_RS05990	-	TonB-dependent siderophore receptor	6.39099	0.000147585
SMLT_RS05995	mqo	malate dehydrogenase (quinone)	1.33968	0.00765112
SMLT_RS06000	-	GNAT family N-acetyltransferase	-0.128314	0.830976
SMLT_RS06005	-	hypothetical protein	-0.724718	0.0998939
SMLT_RS06010	-	LysR family transcriptional regulator ArgP	-0.279117	0.529952
SMLT_RS06015	-	LysE family transporter	2.55093	2.76012e-07
SMLT_RS06020	-	S9 family peptidase	-1.02168	0.0268183
SMLT_RS06025	-	MFS transporter	1.14617	0.00136479
SMLT_RS06030	-	DUF1624 domain-containing protein	5.2536	0.000401679
SMLT_RS06035	-	hypothetical protein	-1.39183	0.012919
SMLT_RS06040	-	oligopeptide transporter%2C OPT family	0.167229	0.780051
SMLT_RS06045	-	S9 family peptidase	0.405874	0.483876
SMLT_RS06050	-	DUF819 family protein	0.0785101	0.875204
SMLT_RS06055	-	hypothetical protein	0.956024	0.023616
SMLT_RS06060	minE	cell division topological specificity factor MinE	0.875124	0.186578
SMLT_RS06065	minD	septum site-determining protein MinD	0.969451	0.160583
SMLT_RS06070	minC	septum site-determining protein MinC	1.10343	5.73566e-05
SMLT_RS06075	-	GNAT family N-acetyltransferase	1.14887	0.0160437
SMLT_RS06080	-	sensor histidine kinase	1.29622	2.20664e-05
SMLT_RS06085	-	response regulator transcription factor	0.555106	0.0536905
SMLT_RS06090	-	SRPBCC family protein	0.505649	0.403058
SMLT_RS06095	-	DUF423 domain-containing protein	1.11704	0.000570298
SMLT_RS06100	-	D-alanyl-D-alanine carboxypeptidase family protein	-0.931204	0.09105
SMLT_RS06105	-	membrane protein	-0.88627	0.0385559
SMLT_RS06110	-	DUF4177 domain-containing protein	-0.447251	0.577727
SMLT_RS06115	-	hypothetical protein	-0.265673	0.799364
SMLT_RS06120	-	SPFH domain-containing protein	-0.0659246	0.950088
SMLT_RS06125	purT	formate-dependent phosphoribosylglycinamide formyltransferase	0.159887	0.75901
SMLT_RS06130	-	endonuclease/exonuclease/phosphatase family protein	0.411718	0.258745
SMLT_RS06135	-	arginyltransferase	0.0161543	0.981766
SMLT_RS06140	-	EF-hand domain-containing protein	-0.238734	0.734365
SMLT_RS06145	-	sigma-70 family RNA polymerase sigma factor	-0.139088	0.75834
SMLT_RS06150	-	hypothetical protein	0.840746	0.000700532
SMLT_RS06155	tesB	acyl-CoA thioesterase II	1.14265	0.0456697
SMLT_RS06160	-	enoyl-CoA hydratase/isomerase family protein	0.1993	0.728931
SMLT_RS06165	-	copper chaperone PCu(A)C	-0.561933	0.376524
SMLT_RS06170	-	hypothetical protein	1.05901	0.0822777
SMLT_RS06175	-	acyl-CoA thioesterase	0.203988	0.655467
SMLT_RS06180	uvrA	excinuclease ABC subunit UvrA	0.616721	0.230321
SMLT_RS06185	rplU	50S ribosomal protein L21	0.925457	0.130826
SMLT_RS06190	rpmA	50S ribosomal protein L27	0.858533	0.15894
SMLT_RS06195	obgE	GTPase ObgE	0.970062	0.156336
SMLT_RS06200	-	DUF2274 domain-containing protein	-1.38277	0.0362372
SMLT_RS06205	-	TrbI/VirB10 family protein	-0.898653	0.0856247
SMLT_RS06210	trbG	P-type conjugative transfer protein TrbG	-1.04123	0.194537
SMLT_RS06215	-	conjugal transfer protein TrbF	-0.837109	0.378988
SMLT_RS06220	trbL	P-type conjugative transfer protein TrbL	-0.752809	0.159437
SMLT_RS06225	trbJ	P-type conjugative transfer protein TrbJ	-1.34647	0.164598
SMLT_RS06230	-	conjugal transfer protein TrbE	-0.576141	0.295405
SMLT_RS06235	-	VirB3 family type IV secretion system protein	-0.0993835	0.935102
SMLT_RS06240	-	TrbC/VirB2 family protein	-0.989673	0.575435
SMLT_RS06245	trbB	P-type conjugative transfer ATPase TrbB	-1.67533	0.0247977
SMLT_RS06250	-	CopG family transcriptional regulator	-0.155629	0.91405
SMLT_RS06255	-	conjugal transfer protein TraG	-1.41337	0.0136158
SMLT_RS06260	-	EexN family lipoprotein	0.342774	0.545734
SMLT_RS06265	-	LysR family transcriptional regulator	-1.09221	0.0200239
SMLT_RS06270	-	hypothetical protein	-1.34274	0.0227485
SMLT_RS06275	-	NAD(P)H-dependent oxidoreductase	-0.952993	0.0830966
SMLT_RS06280	-	LysR family transcriptional regulator	-0.294915	0.629748
SMLT_RS06285	-	EexN family lipoprotein	-1.35084	0.134079
SMLT_RS06290	-	LysR family transcriptional regulator	-1.64353	7.4385e-05
SMLT_RS06295	-	carboxymuconolactone decarboxylase family protein	-1.45353	0.00961439
SMLT_RS06300	-	MFS transporter	-0.959716	0.0906012
SMLT_RS06305	-	LysR family transcriptional regulator	-0.509906	0.0943986
SMLT_RS06310	-	relaxase/mobilization nuclease and DUF3363 domain-containing protein	-1.19844	0.0745345
SMLT_RS06315	-	S26 family signal peptidase	2.12039	0.328489
SMLT_RS06320	-	DUF2840 domain-containing protein	1.13648	0.554379
SMLT_RS06325	-	chromosome partitioning protein ParB	-1.74074	0.596593
SMLT_RS06330	-	AAA family ATPase	-0.233988	0.865059
SMLT_RS06335	-	replication initiator protein A	-1.35859	0.144769
SMLT_RS06340	-	helix-turn-helix domain-containing protein	0.200222	0.919357
SMLT_RS06345	-	DUF2285 domain-containing protein	-1.1165	0.164153
SMLT_RS06350	-	DUF2958 domain-containing protein	-0.674206	0.138003
SMLT_RS06355	-	helix-turn-helix transcriptional regulator	-0.094853	0.929075
SMLT_RS06360	-	DUF736 domain-containing protein	0.146995	0.920071
SMLT_RS06365	-	hypothetical protein	-0.74681	0.0435664
SMLT_RS06370	-	IS630-like element ISStma10 family transposase	0.335786	0.548278
SMLT_RS06375	-	hypothetical protein	0.285505	0.61804
SMLT_RS06380	-	hypothetical protein	-1.70062	0.216641
SMLT_RS06385	-	ParB/RepB/Spo0J family partition protein	-0.444093	0.222988
SMLT_RS06390	-	DUF945 domain-containing protein	-0.532717	0.71279
SMLT_RS06400	-	hypothetical protein	-0.111062	0.832518
SMLT_RS06405	-	DNA-binding transcriptional regulator	-0.077657	0.851967
SMLT_RS06410	-	type II toxin-antitoxin system RelE/ParE family toxin	-0.113823	0.84302
SMLT_RS06415	-	integrase arm-type DNA-binding domain-containing protein	0.204186	0.757708
SMLT_RS06420	rpsT	30S ribosomal protein S20	0.676759	0.286977
SMLT_RS06425	murJ	murein biosynthesis integral membrane protein MurJ	0.0586578	0.934795
SMLT_RS06430	-	bifunctional riboflavin kinase/FAD synthetase	0.43941	0.379547
SMLT_RS06435	ileS	isoleucine--tRNA ligase	0.495744	0.182778
SMLT_RS06440	lspA	signal peptidase II	0.239665	0.540002
SMLT_RS06445	ispH	4-hydroxy-3-methylbut-2-enyl diphosphate reductase	0.314022	0.541171
SMLT_RS06450	-	M61 family metallopeptidase	0.661368	0.0122494
SMLT_RS06455	-	lysoplasmalogenase	0.232741	0.640642
SMLT_RS06460	-	hypothetical protein	-0.0769542	0.891868
SMLT_RS06465	-	hypothetical protein	0.104411	0.853189
SMLT_RS06470	-	TonB-dependent receptor	-0.517658	0.0207692
SMLT_RS06475	-	FecR domain-containing protein	-0.79782	0.00048286
SMLT_RS06485	-	autotransporter outer membrane beta-barrel domain-containing protein	-2.66422	0.000100977
SMLT_RS06490	-	2-hydroxyacid dehydrogenase	-1.91533	1.25791e-05
SMLT_RS06495	-	tRNA-Thr	0.554311	0.519387
SMLT_RS06505	-	lipoprotein	-1.39487	2.26141e-08
SMLT_RS06515	-	hypothetical protein	-2.76579	1.1421e-15
SMLT_RS06520	-	hypothetical protein	-1.16226	0.00835258
SMLT_RS06525	-	hypothetical protein	-0.797045	0.101813
SMLT_RS06530	-	GyrI-like domain-containing protein	-0.364356	0.550464
SMLT_RS06535	cyoA	ubiquinol oxidase subunit II	2.1352	0.000250474
SMLT_RS06540	cyoB	cytochrome o ubiquinol oxidase subunit I	2.08311	0.0022582
SMLT_RS06545	cyoC	cytochrome o ubiquinol oxidase subunit III	2.11559	1.13042e-05
SMLT_RS06550	cyoD	cytochrome o ubiquinol oxidase subunit IV	1.84245	7.0851e-09
SMLT_RS06555	-	bifunctional diguanylate cyclase/phosphodiesterase	-0.6273	0.044676
SMLT_RS06560	radA	DNA repair protein RadA	-0.488098	0.197778
SMLT_RS06565	-	ATP-binding protein	1.35387	0.00116583
SMLT_RS06570	-	tetratricopeptide repeat protein	0.107959	0.819423
SMLT_RS06575	-	hypothetical protein	-0.257215	0.587803
SMLT_RS06580	ccsA	cytochrome c biogenesis protein CcsA	0.991986	0.0444497
SMLT_RS06585	ffh	signal recognition particle protein	0.623385	0.0520439
SMLT_RS06590	-	nitronate monooxygenase	0.192181	0.464169
SMLT_RS06595	-	aminotransferase class IV family protein	-0.44692	0.350447
SMLT_RS06600	rpsP	30S ribosomal protein S16	0.782039	0.253884
SMLT_RS06605	rimM	ribosome maturation factor RimM	1.38072	0.0188283
SMLT_RS06610	trmD	tRNA (guanosine(37)-N1)-methyltransferase TrmD	1.09369	0.0891981
SMLT_RS06615	rplS	50S ribosomal protein L19	1.48675	0.036107
SMLT_RS06620	-	hypothetical protein	-0.0572936	0.892831
SMLT_RS06625	-	DUF1801 domain-containing protein	-0.834484	0.0285777
SMLT_RS06630	-	DUF1801 domain-containing protein	-1.04865	0.0762575
SMLT_RS06635	-	MATE family efflux transporter	0.230723	0.604871
SMLT_RS06640	-	hypothetical protein	0.638551	0.271837
SMLT_RS06645	-	RNA-binding S4 domain-containing protein	0.165987	0.793286
SMLT_RS06650	-	DUF937 domain-containing protein	0.723778	0.183066
SMLT_RS06655	-	catalase	-0.0312151	0.974129
SMLT_RS06660	-	hypothetical protein	-1.64538	2.05073e-08
SMLT_RS06665	mutS	DNA mismatch repair protein MutS	0.0775747	0.835872
SMLT_RS06670	-	barstar family protein	-0.894773	0.177676
SMLT_RS06675	-	ShlB/FhaC/HecB family hemolysin secretion/activation protein	-1.56296	4.47046e-05
SMLT_RS06680	-	hemagglutinin repeat-containing protein	-0.616472	0.103837
SMLT_RS06685	-	hypothetical protein	-0.795584	0.449141
SMLT_RS06690	-	VENN motif pre-toxin domain-containing protein	-0.773504	0.0424796
SMLT_RS06715	-	DUF2628 domain-containing protein	-0.839422	0.0433687
SMLT_RS06720	-	hypothetical protein	-0.833734	0.100266
SMLT_RS06725	-	HAMP domain-containing protein	-1.84534	1.76979e-08
SMLT_RS06730	-	glycine zipper 2TM domain-containing protein	2.59107	0.000372754
SMLT_RS06735	-	ABC transporter permease	0.803985	0.116873
SMLT_RS06740	-	ABC transporter permease	1.31061	0.000297621
SMLT_RS06745	-	efflux RND transporter periplasmic adaptor subunit	0.614133	0.167454
SMLT_RS06750	-	TolC family protein	0.873444	0.022761
SMLT_RS06755	-	LysR family transcriptional regulator ArgP	0.395349	0.190563
SMLT_RS06760	-	amino acid transporter	0.789567	0.07891
SMLT_RS06765	map	type I methionyl aminopeptidase	1.34743	0.00869497
SMLT_RS06770	-	ParD-like family protein	1.579	0.00223195
SMLT_RS06775	-	VOC family protein	0.0978206	0.934452
SMLT_RS06780	-	hypothetical protein	-0.320023	0.36114
SMLT_RS06785	-	GNAT family N-acetyltransferase	0.022158	0.979717
SMLT_RS06790	-	aminotransferase class III-fold pyridoxal phosphate-dependent enzyme	-0.111541	0.918723
SMLT_RS06795	-	MtnX-like HAD-IB family phosphatase	0.109602	0.854849
SMLT_RS06800	-	DegT/DnrJ/EryC1/StrS family aminotransferase	-0.545194	0.115492
SMLT_RS06805	-	DMT family transporter	-0.466338	0.16754
SMLT_RS06810	-	EamA family transporter	-0.460684	0.150039
SMLT_RS06815	-	alpha/beta fold hydrolase	-0.113519	0.842667
SMLT_RS06820	-	sensor histidine kinase	0.685542	0.0203362
SMLT_RS06825	-	response regulator	0.455097	0.217803
SMLT_RS06830	-	metallophosphoesterase	-0.480987	0.319675
SMLT_RS06835	-	hypothetical protein	-0.533247	0.816051
SMLT_RS06840	-	MFS transporter	-0.169865	0.805783
SMLT_RS06845	-	GGDEF domain-containing protein	0.366437	0.40681
SMLT_RS06850	-	TonB-dependent siderophore receptor	8.50849	1.53024e-06
SMLT_RS06855	-	hypothetical protein	1.52405	0.0244799
SMLT_RS06860	-	cation transporter	0.162631	0.550464
SMLT_RS06865	nfi	deoxyribonuclease V	-0.141588	0.880852
SMLT_RS06870	gpmA	2%2C3-diphosphoglycerate-dependent phosphoglycerate mutase	0.623135	0.225877
SMLT_RS06875	-	M13 family metallopeptidase	1.59303	0.0191461
SMLT_RS06880	-	HD domain-containing protein	1.66151	0.00507675
SMLT_RS06885	mfd	transcription-repair coupling factor	1.29555	1.75967e-05
SMLT_RS06890	-	N-acetyltransferase	1.35613	0.146442
SMLT_RS06895	-	23S rRNA (adenine(2030)-N(6))-methyltransferase RlmJ	0.228091	0.678183
SMLT_RS06900	creB	two-component system response regulator CreB	-0.201988	0.524048
SMLT_RS06905	creC	two-component system sensor histidine kinase CreC	-0.623428	0.269842
SMLT_RS06910	creD	cell envelope integrity protein CreD	-0.991611	0.0178123
SMLT_RS06915	-	hypothetical protein	-1.59953	0.0396792
SMLT_RS06920	-	M20/M25/M40 family metallo-hydrolase	1.24646	0.00440712
SMLT_RS06925	gltX	glutamate--tRNA ligase	1.41899	6.67813e-08
SMLT_RS06930	-	transcriptional repressor	0.527762	0.399461
SMLT_RS06935	-	HlyD family secretion protein	1.34928	0.00197383
SMLT_RS06940	-	MFS transporter	1.24468	0.0163573
SMLT_RS06945	-	helix-turn-helix transcriptional regulator	1.60777	0.000313154
SMLT_RS06950	-	TonB-dependent receptor	7.85188	1.10434e-05
SMLT_RS06955	-	MerC domain-containing protein	3.91358	0.0011686
SMLT_RS06960	-	30S ribosomal protein THX	1.41441	0.0534189
SMLT_RS06965	-	alkaline phosphatase family protein	0.902538	0.0967451
SMLT_RS06970	-	methylated-DNA--[protein]-cysteine S-methyltransferase	0.382817	0.492025
SMLT_RS06975	-	DNA-3-methyladenine glycosylase 2 family protein	0.728782	0.301898
SMLT_RS06980	-	hypothetical protein	1.15805	0.00568471
SMLT_RS06985	-	DUF4019 domain-containing protein	0.759444	0.159615
SMLT_RS06990	-	SMI1/KNR4 family protein	-0.573259	0.16754
SMLT_RS06995	-	MAPEG family protein	-0.406452	0.325055
SMLT_RS07000	ubiM	5-demethoxyubiquinol-8 5-hydroxylase UbiM	1.34139	0.0112982
SMLT_RS07005	-	RNA-binding S4 domain-containing protein	0.797	0.180511
SMLT_RS07010	-	DEAD/DEAH box helicase	1.98284	1.17465e-14
SMLT_RS07015	-	EAL domain-containing protein	-0.154115	0.839874
SMLT_RS07020	-	diguanylate cyclase	0.467438	0.419113
SMLT_RS07025	-	pseudouridine synthase	0.841286	0.0246972
SMLT_RS07030	-	sensor domain-containing diguanylate cyclase	0.0935484	0.799364
SMLT_RS07035	-	AAA family ATPase	-0.643948	0.0986008
SMLT_RS07040	-	DMT family transporter	0.355717	0.418791
SMLT_RS07045	-	DUF72 domain-containing protein	-0.686322	0.257945
SMLT_RS07050	-	VOC family protein	-0.817226	0.228666
SMLT_RS07055	-	serine hydrolase	1.0012	0.0115112
SMLT_RS07060	smrA	multidrug efflux ABC transporter SmrA	1.52897	7.99822e-14
SMLT_RS07065	agp	bifunctional glucose-1-phosphatase/inositol phosphatase	1.48562	1.83122e-05
SMLT_RS07070	-	polysaccharide lyase	0.200873	0.696575
SMLT_RS07075	-	DUF885 domain-containing protein	0.217262	0.769291
SMLT_RS07080	-	GFA family protein	0.810974	0.0801585
SMLT_RS07085	-	DUF4349 domain-containing protein	0.571252	0.271146
SMLT_RS07090	-	hypothetical protein	-0.296793	0.653931
SMLT_RS07095	-	LysR family transcriptional regulator	-0.487101	0.476859
SMLT_RS07100	-	DMT family transporter	0.196171	0.717998
SMLT_RS07110	-	DMT family transporter	0.153228	0.879482
SMLT_RS07115	-	peptidylprolyl isomerase	-0.818706	0.145256
SMLT_RS07120	-	PadR family transcriptional regulator	1.18867	0.00363614
SMLT_RS07125	-	sensor domain-containing protein	0.82561	0.145356
SMLT_RS07130	phaZ	polyhydroxyalkanoate depolymerase	1.74494	1.64621e-14
SMLT_RS07135	-	class I SAM-dependent methyltransferase	-0.215134	0.741173
SMLT_RS07140	-	CopD family protein	0.129698	0.840765
SMLT_RS07145	-	acetyl-CoA carboxylase carboxyltransferase subunit alpha	0.42784	0.368146
SMLT_RS07150	-	hypothetical protein	0.946041	0.0240481
SMLT_RS07155	dnaE	DNA polymerase III subunit alpha	0.0626911	0.858193
SMLT_RS07160	-	ribonuclease HII	0.364736	0.379644
SMLT_RS07165	lpxB	lipid-A-disaccharide synthase	0.350056	0.354488
SMLT_RS07170	lpxA	acyl-ACP--UDP-N-acetylglucosamine O-acyltransferase	0.439546	0.364637
SMLT_RS07175	fabZ	3-hydroxyacyl-ACP dehydratase FabZ	0.411582	0.487728
SMLT_RS07180	lpxD	UDP-3-O-(3-hydroxymyristoyl)glucosamine N-acyltransferase	0.55114	0.419953
SMLT_RS07185	bamA	outer membrane protein assembly factor BamA	0.737687	0.0129187
SMLT_RS07190	rseP	RIP metalloprotease RseP	1.01547	0.00270767
SMLT_RS07195	-	1-deoxy-D-xylulose-5-phosphate reductoisomerase	1.09178	0.00108807
SMLT_RS07200	-	phosphatidate cytidylyltransferase	0.984295	0.00977231
SMLT_RS07205	uppS	di-trans%2Cpoly-cis-decaprenylcistransferase	0.95412	0.000173654
SMLT_RS07210	frr	ribosome recycling factor	0.903705	0.154617
SMLT_RS07215	-	UMP kinase	1.05613	3.68441e-05
SMLT_RS07220	-	GGDEF domain-containing protein	-0.0803151	0.878643
SMLT_RS07225	-	elongation factor Ts	1.1812	0.0814113
SMLT_RS07230	rpsB	30S ribosomal protein S2	1.4722	0.0721052
SMLT_RS07235	-	hypothetical protein	-0.710002	0.231502
SMLT_RS07240	-	hypothetical protein	-1.2225	0.1976
SMLT_RS07245	-	spore coat protein U domain-containing protein	-0.0450923	0.970109
SMLT_RS07250	-	fimbrial biogenesis outer membrane usher protein	-0.193798	0.767311
SMLT_RS07255	-	molecular chaperone	-0.247616	0.7247
SMLT_RS07260	-	spore coat protein U domain-containing protein	-1.07178	0.321457
SMLT_RS07265	map	type I methionyl aminopeptidase	1.46305	4.68873e-08
SMLT_RS07270	-	[protein-PII] uridylyltransferase	1.47745	1.91446e-10
SMLT_RS07275	dapD	2%2C3%2C4%2C5-tetrahydropyridine-2%2C6-dicarboxylate N-succinyltransferase	1.01753	0.00489102
SMLT_RS07285	-	Spx/MgsR family RNA polymerase-binding regulatory protein	-0.444457	0.567561
SMLT_RS07290	dapE	succinyl-diaminopimelate desuccinylase	-0.859625	0.00798673
SMLT_RS07295	asnB	asparagine synthase B	-0.809939	0.0695623
SMLT_RS07300	-	cation:proton antiporter	-1.08134	0.0432738
SMLT_RS07305	-	penicillin acylase family protein	0.15701	0.783768
SMLT_RS07310	-	bacterioferritin	-0.387439	0.644175
SMLT_RS07315	parC	DNA topoisomerase IV subunit A	1.61093	0.000911259
SMLT_RS07320	-	helix-turn-helix transcriptional regulator	2.64599	6.98402e-12
SMLT_RS07325	emrR	multidrug efflux system transcriptional regulator EmrR	3.92098	1.38769e-06
SMLT_RS07330	emrC	multidrug efflux transporter outer membrane subunit EmrC	3.70198	2.15919e-14
SMLT_RS07335	emrA	multidrug efflux MFS transporter periplasmic adaptor subunit EmrA	3.52721	6.06595e-09
SMLT_RS07340	emrB	multidrug efflux MFS transporter permease subunit EmrB	3.59739	2.59911e-12
SMLT_RS07345	-	hypothetical protein	0.187382	0.840173
SMLT_RS07350	-	tRNA-Leu	0.39626	0.668749
SMLT_RS07355	-	LysR family transcriptional regulator	0.024912	0.954106
SMLT_RS07360	-	sulfite exporter TauE/SafE family protein	-0.889547	0.292329
SMLT_RS07365	-	tRNA-Leu	0.395939	0.673326
SMLT_RS07370	-	tRNA-Leu	-0.147703	0.891083
SMLT_RS07375	rnr	ribonuclease R	0.315223	0.442323
SMLT_RS07380	-	GFA family protein	0.0672339	0.897002
SMLT_RS07385	rlmB	23S rRNA (guanosine(2251)-2'-O)-methyltransferase RlmB	0.309939	0.550108
SMLT_RS07390	-	TolC family protein	-1.19402	0.000578142
SMLT_RS07395	-	MacB family efflux pump subunit	-1.26135	0.000182236
SMLT_RS07400	-	efflux RND transporter periplasmic adaptor subunit	-0.803546	0.0264273
SMLT_RS07405	-	response regulator	-0.617328	0.24013
SMLT_RS07410	-	HAMP domain-containing protein	-0.697089	0.0095349
SMLT_RS07415	-	diguanylate cyclase	-0.317465	0.527911
SMLT_RS07420	rnt	ribonuclease T	1.15466	0.00105064
SMLT_RS07425	-	DoxX family protein	-0.993042	0.237745
SMLT_RS07430	-	putative DNA-binding domain-containing protein	-0.231406	0.788755
SMLT_RS07435	-	DUF692 domain-containing protein	-0.266708	0.703111
SMLT_RS07440	-	hypothetical protein	-0.76817	0.333961
SMLT_RS07445	phoU	phosphate signaling complex protein PhoU	0.81662	0.216328
SMLT_RS07450	pstB	phosphate ABC transporter ATP-binding protein PstB	0.881829	0.24003
SMLT_RS07455	pstA	phosphate ABC transporter permease PstA	0.996369	0.113017
SMLT_RS07460	pstC	phosphate ABC transporter permease subunit PstC	1.24882	0.19231
SMLT_RS07465	pstS	phosphate ABC transporter substrate-binding protein PstS	1.41401	0.0107076
SMLT_RS07470	pstS	phosphate ABC transporter substrate-binding protein PstS	-0.075488	0.949944
SMLT_RS07475	-	OprO/OprP family phosphate-selective porin	-0.388142	0.450293
SMLT_RS07480	nth	endonuclease III	-0.731317	0.330695
SMLT_RS07485	-	hypothetical protein	0.626303	0.466466
SMLT_RS07490	-	enoyl-CoA hydratase/isomerase family protein	0.661452	0.333474
SMLT_RS07495	-	FKBP-type peptidyl-prolyl cis-trans isomerase	0.453341	0.493446
SMLT_RS07500	-	CoA pyrophosphatase	0.0776544	0.880852
SMLT_RS07505	-	sulfurtransferase	-0.625359	0.148626
SMLT_RS07510	-	N-acetylmuramoyl-L-alanine amidase	-0.0869595	0.886393
SMLT_RS07515	-	alpha/beta hydrolase	0.0430291	0.910298
SMLT_RS07520	rlmKL	bifunctional 23S rRNA (guanine(2069)-N(7))-methyltransferase RlmK/23S rRNA (guanine(2445)-N(2))-methyltransferase RlmL	0.656634	0.0544462
SMLT_RS07525	-	DUF3325 domain-containing protein	6.55227	4.54885e-05
SMLT_RS07530	-	PepSY domain-containing protein	6.37426	1.83122e-05
SMLT_RS07535	-	DUF3649 domain-containing protein	7.44818	1.31232e-05
SMLT_RS07540	-	DUF445 family protein	0.208435	0.764891
SMLT_RS07545	-	hypothetical protein	1.32168	0.00129707
SMLT_RS07550	-	aspartate aminotransferase family protein	-0.996075	0.0100786
SMLT_RS07555	-	aldehyde dehydrogenase	-0.349883	0.503761
SMLT_RS07560	-	hypothetical protein	1.1605	0.0854907
SMLT_RS07565	-	MFS transporter	-1.1839	0.000176867
SMLT_RS07570	-	bacteriohemerythrin	-2.74758	0.00520128
SMLT_RS07575	-	diguanylate cyclase	-1.26536	0.000848835
SMLT_RS07580	-	MASE1 domain-containing protein	-1.01987	0.0222807
SMLT_RS07585	-	MASE1 domain-containing protein	-1.17396	2.48533e-07
SMLT_RS07590	-	FAD-binding oxidoreductase	0.145287	0.655467
SMLT_RS07595	-	gamma-glutamyl-gamma-aminobutyrate hydrolase family protein	-1.06357	0.0242275
SMLT_RS07600	-	glutamine synthetase	-0.755479	0.122097
SMLT_RS07605	-	polyamine ABC transporter substrate-binding protein	-0.231082	0.761856
SMLT_RS07610	-	NAD(P)-binding domain-containing protein	-0.367965	0.489671
SMLT_RS07615	potA	polyamine ABC transporter ATP-binding protein	0.631452	0.0884784
SMLT_RS07620	-	ABC transporter permease subunit	0.842614	0.122682
SMLT_RS07625	-	ABC transporter permease subunit	0.82398	0.121179
SMLT_RS07630	-	NAD-dependent succinate-semialdehyde dehydrogenase	0.207173	0.508809
SMLT_RS07635	-	magnesium and cobalt transport protein CorA	-0.548068	0.0913646
SMLT_RS07640	-	DUF4105 domain-containing protein	0.435122	0.285195
SMLT_RS07645	-	CBS domain-containing protein	0.135552	0.666339
SMLT_RS07650	-	hypothetical protein	0.360755	0.431698
SMLT_RS07655	-	hypothetical protein	-0.832108	0.0394839
SMLT_RS07660	-	hypothetical protein	0.781474	0.116067
SMLT_RS07665	ybeY	rRNA maturation RNase YbeY	0.401777	0.427384
SMLT_RS07670	-	PhoH family protein	0.273494	0.382317
SMLT_RS07675	-	HlyD family efflux transporter periplasmic adaptor subunit	1.96415	0.0351829
SMLT_RS07680	-	ABC transporter ATP-binding protein	1.50666	0.0801585
SMLT_RS07685	-	ABC transporter permease	1.08771	0.220722
SMLT_RS07690	miaB	tRNA (N6-isopentenyl adenosine(37)-C2)-methylthiotransferase MiaB	-1.0322	0.17647
SMLT_RS07695	-	glutathione S-transferase	-1.19403	0.0471365
SMLT_RS07700	-	WYL domain-containing protein	-0.935092	0.0133167
SMLT_RS07705	-	lytic transglycosylase domain-containing protein	-1.49151	0.0024143
SMLT_RS07710	petA	ubiquinol-cytochrome c reductase iron-sulfur subunit	-1.44219	0.000205517
SMLT_RS07715	-	cytochrome bc complex cytochrome b subunit	-3.11527	0.000278028
SMLT_RS07720	-	cytochrome c1	-3.3646	3.2135e-05
SMLT_RS07725	-	glutathione S-transferase N-terminal domain-containing protein	-1.6902	3.79132e-07
SMLT_RS07730	-	ClpXP protease specificity-enhancing factor	-0.0653696	0.921813
SMLT_RS07735	-	DUF3301 domain-containing protein	-1.39035	0.0226259
SMLT_RS07740	-	DUF2272 domain-containing protein	-0.0934198	0.830036
SMLT_RS07745	nadC	carboxylating nicotinate-nucleotide diphosphorylase	0.54636	0.134806
SMLT_RS07750	-	hypothetical protein	0.827582	0.175473
SMLT_RS07755	purE	5-(carboxyamino)imidazole ribonucleotide mutase	0.748115	0.0153238
SMLT_RS07760	-	5-(carboxyamino)imidazole ribonucleotide synthase	-0.232494	0.629599
SMLT_RS07765	-	carboxymuconolactone decarboxylase family protein	-0.69882	0.00137407
SMLT_RS07770	-	superoxide dismutase	-0.0258244	0.934452
SMLT_RS07775	grxD	Grx4 family monothiol glutaredoxin	0.55163	0.213548
SMLT_RS07780	-	SDR family NAD(P)-dependent oxidoreductase	0.322678	0.295892
SMLT_RS07785	-	TonB-dependent receptor	-1.39217	0.038662
SMLT_RS07790	-	LOG family protein	0.0111392	0.981766
SMLT_RS07795	-	Tfp pilus assembly protein FimT/FimU	-1.39162	0.000362864
SMLT_RS07800	pilV	type IV pilus modification protein PilV	-1.67822	1.29875e-08
SMLT_RS07805	-	PilW family protein	-1.70562	6.17527e-13
SMLT_RS07810	-	pilus assembly protein	-1.76878	3.35966e-09
SMLT_RS07815	-	pilus assembly protein	-1.37635	2.86569e-07
SMLT_RS07820	-	type IV pilin protein	-1.28003	0.00394006
SMLT_RS07825	-	tRNA-Asn	-0.994547	0.035849
SMLT_RS07830	-	GspH/FimT family pseudopilin	-1.68986	0.00631745
SMLT_RS07835	uvrB	excinuclease ABC subunit UvrB	0.805416	0.00476905
SMLT_RS07840	-	tRNA-Val	0.555402	0.544774
SMLT_RS07845	-	tRNA-Val	0.0836538	0.947109
SMLT_RS07850	-	hypothetical protein	-1.26986	0.133578
SMLT_RS07855	-	hypothetical protein	-1.3685	0.0554944
SMLT_RS07860	-	TlpA family protein disulfide reductase	-0.579728	0.519656
SMLT_RS07865	-	hypothetical protein	3.5075	1.32725e-13
SMLT_RS07870	-	MipA/OmpV family protein	3.76259	4.37164e-11
SMLT_RS07875	-	response regulator transcription factor	-0.217037	0.665173
SMLT_RS07880	-	HAMP domain-containing histidine kinase	-0.334846	0.582375
SMLT_RS07885	-	DNA internalization-related competence protein ComEC/Rec2	-0.230596	0.75531
SMLT_RS07890	-	MotA/TolQ/ExbB proton channel family protein	0.319637	0.47531
SMLT_RS07895	-	biopolymer transporter ExbD	0.154854	0.722465
SMLT_RS07900	msbA	lipid A export permease/ATP-binding protein MsbA	0.312624	0.480175
SMLT_RS07905	-	tetraacyldisaccharide 4'-kinase	0.239301	0.594111
SMLT_RS07910	kdsB	3-deoxy-manno-octulosonate cytidylyltransferase	0.188538	0.638598
SMLT_RS07915	-	low molecular weight phosphotyrosine protein phosphatase	-0.0158287	0.977678
SMLT_RS07920	-	hypothetical protein	-0.105649	0.760745
SMLT_RS07925	uvrC	excinuclease ABC subunit UvrC	-0.313641	0.306189
SMLT_RS07930	pgsA	CDP-diacylglycerol--glycerol-3-phosphate 3-phosphatidyltransferase	-0.399207	0.511525
SMLT_RS07935	-	tRNA-Gly	-0.0787352	0.944402
SMLT_RS07940	-	NAD(P)/FAD-dependent oxidoreductase	0.145164	0.889134
SMLT_RS07945	-	tRNA-Gly	0.431879	0.574666
SMLT_RS07950	-	efflux transporter outer membrane subunit	0.631744	0.0517174
SMLT_RS07955	-	FtsX-like permease family protein	0.365034	0.47728
SMLT_RS07960	-	ABC transporter ATP-binding protein	0.571538	0.107172
SMLT_RS07965	-	HlyD family efflux transporter periplasmic adaptor subunit	0.519089	0.0523938
SMLT_RS07970	-	hypothetical protein	-0.447859	0.521676
SMLT_RS07975	-	hypothetical protein	-0.0258325	0.981438
SMLT_RS07980	-	tRNA-Gly	0.599648	0.542283
SMLT_RS07985	-	tRNA-Gly	0.244073	0.84051
SMLT_RS07990	-	tRNA-Cys	0.396733	0.738375
SMLT_RS08000	-	hypothetical protein	1.06747	0.197022
SMLT_RS08005	-	DNA adenine methylase	0.945387	0.311686
SMLT_RS08010	-	hypothetical protein	-0.769951	0.204433
SMLT_RS08015	-	IS3-like element ISStma9 family transposase	-1.40551	9.45585e-05
SMLT_RS08025	-	hypothetical protein	-1.9965	0.00026985
SMLT_RS08030	-	nuclear transport factor 2 family protein	-1.46626	0.00183744
SMLT_RS08035	-	NUDIX domain-containing protein	-0.708566	0.343072
SMLT_RS08040	-	GNAT family N-acetyltransferase	-1.29403	0.0299918
SMLT_RS08045	-	GNAT family N-acetyltransferase	-1.16724	0.0350933
SMLT_RS08050	-	DUF4124 domain-containing protein	-0.555925	0.420062
SMLT_RS08055	-	flavin reductase	-0.936068	0.268315
SMLT_RS08060	-	winged helix-turn-helix transcriptional regulator	-0.248277	0.603946
SMLT_RS08065	-	hypothetical protein	-0.995555	0.139002
SMLT_RS08070	-	hypothetical protein	-0.264809	0.593139
SMLT_RS08075	-	ATP-binding protein	2.54957	0.0412149
SMLT_RS08080	-	LysR family transcriptional regulator	0.32066	0.560501
SMLT_RS08085	-	aldo/keto reductase	-0.37396	0.527285
SMLT_RS08090	-	SRPBCC family protein	-0.134325	0.84302
SMLT_RS08095	-	hypothetical protein	-0.438337	0.521531
SMLT_RS08100	-	AraC family transcriptional regulator	-0.739743	0.0425057
SMLT_RS08105	crcB	fluoride efflux transporter CrcB	0.025958	0.956809
SMLT_RS08110	-	transcriptional regulator	0.383365	0.553297
SMLT_RS08115	-	hypothetical protein	-1.62949	0.0363802
SMLT_RS08120	-	hypothetical protein	-0.702591	0.202549
SMLT_RS08125	-	4Fe-4S binding protein	-0.916654	0.2865
SMLT_RS08130	-	hypothetical protein	-1.27495	0.271146
SMLT_RS08135	-	group III truncated hemoglobin	0.879031	0.163809
SMLT_RS08140	hemN	oxygen-independent coproporphyrinogen III oxidase	-0.503541	0.64234
SMLT_RS08145	-	tRNA-Leu	0.110869	0.880523
SMLT_RS08150	-	BLUF domain-containing protein	-1.47837	0.0401044
SMLT_RS08155	-	nucleotide sugar dehydrogenase	-1.06419	0.00190588
SMLT_RS08160	-	FMN-binding glutamate synthase family protein	-1.34945	0.00022307
SMLT_RS08165	-	GNAT family N-acetyltransferase	-1.63645	0.00137006
SMLT_RS08170	-	TIGR03862 family flavoprotein	-0.105949	0.861027
SMLT_RS08175	-	FKBP-type peptidyl-prolyl cis-trans isomerase	0.29209	0.671896
SMLT_RS08180	-	hypothetical protein	0.347822	0.564644
SMLT_RS08185	-	sulfurtransferase	0.573037	0.201208
SMLT_RS08190	-	LLM class flavin-dependent oxidoreductase	0.922768	0.0687018
SMLT_RS08195	-	pyridoxamine 5'-phosphate oxidase family protein	0.531294	0.300453
SMLT_RS08200	-	exopolysaccharide biosynthesis protein	1.15804	0.0385559
SMLT_RS08205	-	HlyC/CorC family transporter	1.27214	0.00340039
SMLT_RS08210	-	DUF47 family protein	0.692037	0.337323
SMLT_RS08215	-	inorganic phosphate transporter	0.9112	0.00250806
SMLT_RS08220	-	S10 family peptidase	1.09379	0.000148714
SMLT_RS08225	-	GNAT family N-acetyltransferase	0.262956	0.621596
SMLT_RS08230	parE	DNA topoisomerase IV subunit B	-0.0384301	0.953665
SMLT_RS08235	-	hypothetical protein	1.63348	7.08444e-10
SMLT_RS08240	-	CTP synthase	1.2442	0.000958803
SMLT_RS08245	kdsA	3-deoxy-8-phosphooctulonate synthase	0.19004	0.686833
SMLT_RS08250	-	hypothetical protein	0.140887	0.804146
SMLT_RS08255	-	hypothetical protein	0.544861	0.387392
SMLT_RS08260	eno	phosphopyruvate hydratase	0.391515	0.469563
SMLT_RS08265	ftsB	cell division protein FtsB	0.128746	0.752253
SMLT_RS08270	-	2-C-methyl-D-erythritol 4-phosphate cytidylyltransferase	0.143159	0.781164
SMLT_RS08275	ispF	2-C-methyl-D-erythritol 2%2C4-cyclodiphosphate synthase	0.477155	0.232654
SMLT_RS08280	truD	tRNA pseudouridine(13) synthase TruD	0.313091	0.53099
SMLT_RS08285	-	Smr/MutS family protein	-0.257999	0.452307
SMLT_RS08290	surE	5'/3'-nucleotidase SurE	1.13852	0.00195132
SMLT_RS08295	-	protein-L-isoaspartate(D-aspartate) O-methyltransferase	0.517564	0.329762
SMLT_RS08300	-	DedA family protein	0.298795	0.671727
SMLT_RS08305	-	peptidoglycan DD-metalloendopeptidase family protein	0.596389	0.122911
SMLT_RS08310	-	hypothetical protein	0.514607	0.0575188
SMLT_RS08315	-	Xcc1710-like domain-containing protein	1.07602	0.0863631
SMLT_RS08320	yhbY	ribosome assembly RNA-binding protein YhbY	2.18757	0.0676098
SMLT_RS08325	rlmE	23S rRNA (uridine(2552)-2'-O)-methyltransferase RlmE	0.907851	0.0329288
SMLT_RS08330	ftsH	ATP-dependent zinc metalloprotease FtsH	0.460052	0.226466
SMLT_RS08335	-	hypothetical protein	0.142812	0.834924
SMLT_RS08340	-	IS110-like element ISStma7 family transposase	-1.36913	3.37383e-06
SMLT_RS08345	folP	dihydropteroate synthase	0.455479	0.129832
SMLT_RS08350	miaA	tRNA (adenosine(37)-N6)-dimethylallyltransferase MiaA	0.21055	0.688751
SMLT_RS08355	hfq	RNA chaperone Hfq	-0.420671	0.39886
SMLT_RS08360	hflX	GTPase HflX	-0.0619093	0.921463
SMLT_RS08365	-	CinA family protein	0.132833	0.723995
SMLT_RS08370	ubiB	2-polyprenylphenol 6-hydroxylase	-0.589646	0.17647
SMLT_RS08375	lexA	transcriptional repressor LexA	-0.221124	0.593074
SMLT_RS08380	recA	recombinase RecA	0.77081	0.126746
SMLT_RS08385	recX	recombination regulator RecX	0.718833	0.16754
SMLT_RS08390	alaS	alanine--tRNA ligase	-0.333435	0.338132
SMLT_RS08395	csrA	carbon storage regulator CsrA	0.615459	0.305241
SMLT_RS08400	-	tRNA-Ser	0.0292853	0.974064
SMLT_RS08405	-	TonB-dependent receptor	5.88398	0.00148042
SMLT_RS08410	-	hypothetical protein	0.136131	0.857157
SMLT_RS08415	aceE	pyruvate dehydrogenase (acetyl-transferring)%2C homodimeric type	0.392129	0.453142
SMLT_RS08420	-	hypothetical protein	1.39527	0.0270103
SMLT_RS08425	-	sigma-70 family RNA polymerase sigma factor	-0.0690839	0.943952
SMLT_RS08430	-	FecR domain-containing protein	-0.719741	0.295006
SMLT_RS08435	-	TonB-dependent receptor	-0.53703	0.416782
SMLT_RS08440	-	alkaline phosphatase D family protein	-1.01937	0.0255288
SMLT_RS08445	-	phospholipase C%2C phosphocholine-specific	-0.719594	0.0704422
SMLT_RS08450	-	TonB-dependent receptor	-0.61217	0.509873
SMLT_RS08455	-	c-type cytochrome	-0.803215	0.455155
SMLT_RS08460	-	cytochrome c	-1.13665	0.285762
SMLT_RS08465	-	alpha/beta fold hydrolase	1.35046	0.000524699
SMLT_RS08470	-	MFS transporter	1.01513	0.222407
SMLT_RS08475	-	alpha/beta hydrolase	-0.0480344	0.917526
SMLT_RS08480	-	TonB-dependent siderophore receptor	5.60245	0.000173154
SMLT_RS08485	-	pirin family protein	-0.694534	0.217354
SMLT_RS08490	-	LysR family transcriptional regulator	0.323333	0.516764
SMLT_RS08495	-	tRNA-Arg	-0.513044	0.674261
SMLT_RS08500	-	tRNA-Arg	-0.524877	0.685425
SMLT_RS08505	-	tRNA-Arg	-0.372273	0.774634
SMLT_RS08520	thiD	bifunctional hydroxymethylpyrimidine kinase/phosphomethylpyrimidine kinase	-0.112754	0.837602
SMLT_RS08525	-	DUF1275 domain-containing protein	0.194834	0.501245
SMLT_RS08530	-	hypothetical protein	0.456248	0.410373
SMLT_RS08535	-	PhoH family protein	0.285326	0.654562
SMLT_RS08540	-	peroxiredoxin	-0.0620116	0.939946
SMLT_RS08545	-	glycine cleavage system protein R	1.22045	0.277271
SMLT_RS08550	-	4-hydroxy-tetrahydrodipicolinate synthase	0.627709	0.00538074
SMLT_RS08555	-	hypothetical protein	0.439473	0.156895
SMLT_RS08560	-	ferredoxin family protein	0.77243	0.168221
SMLT_RS08565	-	sugar porter family MFS transporter	-0.694356	0.0287248
SMLT_RS08570	-	tRNA-Glu	1.27444	0.0638194
SMLT_RS08575	pcnB	polynucleotide adenylyltransferase PcnB	0.477239	0.127492
SMLT_RS08580	folK	2-amino-4-hydroxy-6-hydroxymethyldihydropteridine diphosphokinase	0.197019	0.793286
SMLT_RS08585	panB	3-methyl-2-oxobutanoate hydroxymethyltransferase	0.824334	0.0130582
SMLT_RS08590	-	pantoate--beta-alanine ligase	0.576301	0.0590716
SMLT_RS08595	-	hypothetical protein	0.769259	0.157479
SMLT_RS08600	-	aspartate 1-decarboxylase	0.977113	0.165617
SMLT_RS08605	pgi	glucose-6-phosphate isomerase	0.380146	0.197022
SMLT_RS08610	-	response regulator transcription factor	2.72427	0.000178532
SMLT_RS08615	-	HAMP domain-containing histidine kinase	2.73642	6.65783e-05
SMLT_RS08620	ispG	flavodoxin-dependent (E)-4-hydroxy-3-methylbut-2-enyl-diphosphate synthase	1.88296	7.72858e-16
SMLT_RS08625	-	phosphatase PAP2 family protein	1.39873	7.2049e-09
SMLT_RS08630	-	response regulator	-0.188912	0.602919
SMLT_RS08635	eda	bifunctional 4-hydroxy-2-oxoglutarate aldolase/2-dehydro-3-deoxy-phosphogluconate aldolase	-1.84779	0.000105508
SMLT_RS08640	-	phosphogluconate dehydratase	-1.37974	0.00029788
SMLT_RS08645	pgl	6-phosphogluconolactonase	0.072432	0.920471
SMLT_RS08650	-	glucokinase	0.050888	0.916229
SMLT_RS08655	zwf	glucose-6-phosphate dehydrogenase	0.192449	0.707125
SMLT_RS08660	ugpC	sn-glycerol-3-phosphate ABC transporter ATP-binding protein UgpC	1.0235	0.0614436
SMLT_RS08665	-	folate-binding protein YgfZ	0.515536	0.260062
SMLT_RS08670	sdhC	succinate dehydrogenase%2C cytochrome b556 subunit	0.608652	0.325297
SMLT_RS08675	sdhD	succinate dehydrogenase%2C hydrophobic membrane anchor protein	-0.335606	0.652934
SMLT_RS08680	-	succinate dehydrogenase flavoprotein subunit	-0.550036	0.332704
SMLT_RS08685	-	succinate dehydrogenase iron-sulfur subunit	-1.15456	0.0837095
SMLT_RS08690	-	succinate dehydrogenase assembly factor 2	-0.880404	0.0896973
SMLT_RS08695	-	hypothetical protein	-0.838613	0.130118
SMLT_RS08700	-	lipoprotein-releasing ABC transporter permease subunit	0.869288	0.0214386
SMLT_RS08705	lolD	lipoprotein-releasing ABC transporter ATP-binding protein LolD	0.735897	0.210301
SMLT_RS08710	-	hypothetical protein	1.51793	2.40569e-05
SMLT_RS08715	-	oxidative damage protection protein	-1.16751	0.0117164
SMLT_RS08720	mutY	A/G-specific adenine glycosylase	-0.0470072	0.944402
SMLT_RS08725	ftsY	signal recognition particle-docking protein FtsY	0.699817	0.202793
SMLT_RS08730	-	hypothetical protein	-1.57011	0.00871671
SMLT_RS08735	htpG	molecular chaperone HtpG	-0.135389	0.899667
SMLT_RS08740	rsmD	16S rRNA (guanine(966)-N(2))-methyltransferase RsmD	0.29377	0.413571
SMLT_RS08745	coaD	pantetheine-phosphate adenylyltransferase	0.449462	0.0901161
SMLT_RS08750	-	hypothetical protein	-0.305223	0.593074
SMLT_RS08755	-	YfhL family 4Fe-4S dicluster ferredoxin	0.00300258	0.996108
SMLT_RS08760	ggt	gamma-glutamyltransferase	-0.0304498	0.931332
SMLT_RS08765	-	MBL fold metallo-hydrolase	2.21177	8.00886e-09
SMLT_RS08770	-	starvation-inducible protein	0.58256	0.534901
SMLT_RS08780	-	SRPBCC family protein	-0.207092	0.561699
SMLT_RS08785	upp	uracil phosphoribosyltransferase	1.27617	0.0013489
SMLT_RS08790	-	TonB-dependent receptor	-0.890003	0.0200594
SMLT_RS08795	-	phytase	-0.461074	0.404845
SMLT_RS08800	-	metallophosphoesterase family protein	-0.615103	0.1976
SMLT_RS08805	-	inorganic diphosphatase	-0.05318	0.921603
SMLT_RS08810	-	hypothetical protein	-0.255991	0.692777
SMLT_RS08815	-	deoxyribodipyrimidine photo-lyase	0.384168	0.299503
SMLT_RS08820	-	OmpA family lipoprotein	2.98593	2.28175e-12
SMLT_RS08825	-	LysR family transcriptional regulator	1.06988	0.0002065
SMLT_RS08830	-	hypothetical protein	4.17434	5.62258e-05
SMLT_RS08835	-	SDR family NAD(P)-dependent oxidoreductase	3.45007	6.79047e-11
SMLT_RS08840	-	efflux RND transporter periplasmic adaptor subunit	4.20089	5.89914e-13
SMLT_RS08845	-	multidrug efflux RND transporter permease subunit	5.37584	1.5321e-23
SMLT_RS08850	-	SDR family oxidoreductase	4.57329	3.19327e-20
SMLT_RS08855	-	efflux transporter outer membrane subunit	4.2537	8.15796e-17
SMLT_RS08860	-	VOC family protein	-1.49874	0.00487473
SMLT_RS08865	-	hypothetical protein	1.64573	0.0204631
SMLT_RS08870	-	endonuclease/exonuclease/phosphatase family protein	-0.265543	0.751082
SMLT_RS08875	-	hypothetical protein	-0.904918	0.255992
SMLT_RS08880	-	hypothetical protein	-1.59942	0.0427579
SMLT_RS08885	-	autoinducer binding domain-containing protein	-1.06061	0.00822768
SMLT_RS08890	hchA	protein deglycase HchA	-0.977064	0.0817233
SMLT_RS08895	-	alpha/beta fold hydrolase	-0.283257	0.440756
SMLT_RS08900	-	isoprenylcysteine carboxylmethyltransferase family protein	-2.07318	5.10505e-05
SMLT_RS08905	-	hypothetical protein	-0.22769	0.805783
SMLT_RS08915	-	IS3-like element ISStma9 family transposase	-1.55918	3.0775e-06
SMLT_RS08920	-	hypothetical protein	0.187931	0.907951
SMLT_RS08925	-	lysozyme	0.114118	0.936352
SMLT_RS08930	-	hypothetical protein	0.800692	0.69354
SMLT_RS08935	-	hypothetical protein	-0.133166	0.952681
SMLT_RS08940	-	DUF2793 domain-containing protein	-0.443756	0.699116
SMLT_RS08945	-	phage tail protein	-0.252697	0.810438
SMLT_RS08950	-	hypothetical protein	-0.320985	0.856722
SMLT_RS08955	-	hypothetical protein	0.427032	0.784631
SMLT_RS08960	-	phage BR0599 family protein	-0.603101	0.522496
SMLT_RS08965	-	hypothetical protein	0.216451	0.847424
SMLT_RS08970	-	hypothetical protein	-0.627001	0.476859
SMLT_RS08975	-	tail protein	0.0312943	0.979252
SMLT_RS08980	-	hypothetical protein	1.08849	0.318304
SMLT_RS08985	-	hypothetical protein	0.39509	0.80111
SMLT_RS08990	-	hypothetical protein	0.399122	0.716748
SMLT_RS08995	-	hypothetical protein	-3.82619	0.13339
SMLT_RS09000	-	hypothetical protein	-0.254386	0.859274
SMLT_RS09005	-	hypothetical protein	-0.433792	0.807922
SMLT_RS09010	-	major capsid protein	0.642667	0.48411
SMLT_RS09015	-	head decoration protein	0.536336	0.626672
SMLT_RS09020	-	S49 family peptidase	0.139975	0.919376
SMLT_RS09025	-	phage portal protein	-0.589235	0.649374
SMLT_RS09030	-	hypothetical protein	-1.04757	0.401757
SMLT_RS09035	-	hypothetical protein	-0.319504	0.807993
SMLT_RS09040	-	hypothetical protein	-0.227114	0.828765
SMLT_RS09045	-	phage terminase large subunit family protein	-0.141345	0.921603
SMLT_RS09050	-	hypothetical protein	-0.0857095	0.956675
SMLT_RS09055	-	hypothetical protein	2.34707	0.676318
SMLT_RS09060	-	DUF3489 domain-containing protein	-1.03716	0.362212
SMLT_RS09065	-	hypothetical protein	-0.173339	0.891868
SMLT_RS09070	-	hypothetical protein	-2.18097	0.152603
SMLT_RS09080	-	IS3 family transposase	-0.943504	0.0362372
SMLT_RS09085	-	hypothetical protein	0.407787	0.611267
SMLT_RS09090	-	site-specific DNA-methyltransferase	-0.229538	0.837511
SMLT_RS09095	-	ParB N-terminal domain-containing protein	-0.365527	0.666738
SMLT_RS09100	-	hypothetical protein	-0.0953209	0.920071
SMLT_RS09105	-	hypothetical protein	-0.062717	0.967643
SMLT_RS09110	-	hypothetical protein	-0.0913314	0.935102
SMLT_RS09115	-	hypothetical protein	-0.309538	0.564435
SMLT_RS09120	-	hypothetical protein	-0.24739	0.835872
SMLT_RS09125	-	isoleucyl-tRNA synthetase	-0.0429921	0.970611
SMLT_RS09130	-	hypothetical protein	-0.555881	0.559371
SMLT_RS09135	-	hypothetical protein	-0.587763	0.649087
SMLT_RS09140	-	ATP-binding protein	-0.776601	0.610332
SMLT_RS09145	-	hypothetical protein	0.0970315	0.942753
SMLT_RS09150	-	hypothetical protein	0.265854	0.87177
SMLT_RS09155	-	hypothetical protein	-0.12261	0.934795
SMLT_RS09160	-	hypothetical protein	0.132703	0.848387
SMLT_RS09165	-	hypothetical protein	0.161121	0.837511
SMLT_RS09170	-	hypothetical protein	-0.0770782	0.90684
SMLT_RS09175	-	helix-turn-helix transcriptional regulator	-0.204248	0.701587
SMLT_RS09180	-	hypothetical protein	-0.746819	0.494245
SMLT_RS09185	-	DUF2924 domain-containing protein	0.129794	0.890403
SMLT_RS09190	-	recombinase family protein	-0.66238	0.269842
SMLT_RS09195	-	hypothetical protein	-0.817875	0.14956
SMLT_RS09200	-	hypothetical protein	-0.870711	0.145549
SMLT_RS09205	-	hypothetical protein	-0.12799	0.80514
SMLT_RS09210	-	ImmA/IrrE family metallo-endopeptidase	0.0465939	0.937561
SMLT_RS09215	-	DUF3596 domain-containing protein	-1.01161	0.070375
SMLT_RS09225	-	hypothetical protein	-1.01059	0.00505891
SMLT_RS09230	-	hypothetical protein	-2.04304	0.0473118
SMLT_RS09235	-	hypothetical protein	-1.18075	0.598249
SMLT_RS09240	-	hypothetical protein	0.0242567	0.986796
SMLT_RS09245	-	HNH endonuclease	-0.999163	0.150912
SMLT_RS09250	-	hypothetical protein	-0.583835	0.512297
SMLT_RS09255	-	hypothetical protein	-0.722443	0.678457
SMLT_RS09260	-	recombination-associated protein RdgC	-0.0581917	0.963453
SMLT_RS09265	-	hypothetical protein	-0.788812	0.419113
SMLT_RS09270	-	hypothetical protein	-0.804548	0.435451
SMLT_RS09275	-	hypothetical protein	-0.694113	0.603036
SMLT_RS09280	-	helix-turn-helix domain-containing protein	-1.41524	0.0907366
SMLT_RS09285	-	hypothetical protein	-1.06801	0.226466
SMLT_RS09290	-	hypothetical protein	-0.917211	0.0389553
SMLT_RS09295	-	helix-turn-helix transcriptional regulator	-0.906236	0.0396792
SMLT_RS09300	-	hypothetical protein	-0.583466	0.491777
SMLT_RS09305	-	hypothetical protein	-1.25992	0.00288857
SMLT_RS09310	-	hypothetical protein	-1.13046	0.0189569
SMLT_RS09315	-	hypothetical protein	-0.472083	0.642006
SMLT_RS09320	-	hypothetical protein	-1.00239	0.157944
SMLT_RS09325	-	helix-turn-helix domain-containing protein	-0.83975	0.227004
SMLT_RS09330	-	hypothetical protein	-0.994613	0.210301
SMLT_RS09335	-	hypothetical protein	-0.659098	0.326395
SMLT_RS09345	-	hypothetical protein	-0.906381	0.190959
SMLT_RS09350	-	hypothetical protein	-0.852561	0.133578
SMLT_RS09355	-	hypothetical protein	-0.700351	0.243963
SMLT_RS09360	-	hypothetical protein	-1.576	0.00236868
SMLT_RS09365	-	hypothetical protein	-0.962874	0.000113839
SMLT_RS09370	-	hypothetical protein	-1.26976	0.000932594
SMLT_RS09375	-	tRNA-Met	-0.137643	0.899667
SMLT_RS09380	-	hypothetical protein	-0.733968	0.346681
SMLT_RS09385	-	lysozyme	-0.606692	0.430651
SMLT_RS09390	-	hypothetical protein	-0.926645	0.237745
SMLT_RS09395	-	hypothetical protein	-0.803603	0.290934
SMLT_RS09400	-	hypothetical protein	-0.958224	0.311059
SMLT_RS09405	-	hypothetical protein	-0.971156	0.190376
SMLT_RS09410	-	hypothetical protein	-0.860122	0.260052
SMLT_RS09415	-	hypothetical protein	-1.1955	0.115798
SMLT_RS09420	-	hypothetical protein	-1.24964	0.0636464
SMLT_RS09430	-	hypothetical protein	-1.0782	0.155598
SMLT_RS09435	-	hypothetical protein	-1.34351	0.0842713
SMLT_RS09440	-	terminase small subunit	-1.09947	0.185651
SMLT_RS09445	-	DNA packaging protein	-0.841927	0.318138
SMLT_RS09450	-	hypothetical protein	-1.0099	0.354686
SMLT_RS09455	-	hypothetical protein	-1.36054	0.236824
SMLT_RS09460	-	hypothetical protein	-1.29192	0.226984
SMLT_RS09465	-	hypothetical protein	-0.975206	0.215829
SMLT_RS09470	-	hypothetical protein	-0.909017	0.258836
SMLT_RS09475	-	hypothetical protein	-0.948348	0.271364
SMLT_RS09480	-	N4-gp56 family major capsid protein	-1.2977	0.139321
SMLT_RS09485	-	hypothetical protein	-1.29677	0.157033
SMLT_RS09490	-	hypothetical protein	-1.26299	0.128721
SMLT_RS09495	-	hypothetical protein	-1.0861	0.190259
SMLT_RS09500	-	hypothetical protein	-0.973959	0.275246
SMLT_RS09505	-	hypothetical protein	-0.652733	0.479191
SMLT_RS09510	-	hypothetical protein	-0.705919	0.434813
SMLT_RS09515	-	hypothetical protein	-0.747317	0.516963
SMLT_RS09520	-	hypothetical protein	-0.751633	0.552399
SMLT_RS09525	-	hypothetical protein	-1.25106	0.190105
SMLT_RS09530	-	hypothetical protein	-0.725796	0.319675
SMLT_RS09535	-	hypothetical protein	-1.1962	0.116873
SMLT_RS09540	-	hypothetical protein	-0.938725	0.203881
SMLT_RS09545	-	hypothetical protein	-1.30657	0.0785563
SMLT_RS09550	-	PLxRFG domain-containing protein	-0.286881	0.591078
SMLT_RS09555	-	hypothetical protein	-0.328573	0.671416
SMLT_RS09560	-	SOS response-associated peptidase family protein	-0.433193	0.400783
SMLT_RS09570	-	hypothetical protein	-0.680815	0.0428581
SMLT_RS09575	-	hypothetical protein	0.308454	0.667007
SMLT_RS09580	smpB	SsrA-binding protein SmpB	0.895327	0.00179839
SMLT_RS09585	-	type II toxin-antitoxin system RatA family toxin	-0.114633	0.830976
SMLT_RS09590	-	RnfH family protein	-0.00467362	0.991104
SMLT_RS09595	-	outer membrane protein assembly factor BamE	0.961456	0.163706
SMLT_RS09600	fur	ferric iron uptake transcriptional regulator	1.02077	0.00543124
SMLT_RS09605	-	SGNH/GDSL hydrolase family protein	-0.222103	0.552053
SMLT_RS09610	-	LysR family transcriptional regulator	-0.325182	0.541773
SMLT_RS09615	recN	DNA repair protein RecN	-0.416843	0.436507
SMLT_RS09620	hrcA	heat-inducible transcriptional repressor HrcA	-0.256918	0.523905
SMLT_RS09625	grpE	nucleotide exchange factor GrpE	-0.261009	0.777602
SMLT_RS09630	dnaK	molecular chaperone DnaK	0.177696	0.835357
SMLT_RS09635	dnaJ	molecular chaperone DnaJ	0.030817	0.968572
SMLT_RS09640	-	helix-turn-helix transcriptional regulator	-0.913423	0.00360266
SMLT_RS09645	-	MFS transporter	-0.891183	0.105755
SMLT_RS09650	pdxY	pyridoxal kinase	0.683832	0.151316
SMLT_RS09655	-	prephenate dehydrogenase	0.255787	0.535939
SMLT_RS09660	-	hypothetical protein	0.224237	0.671277
SMLT_RS09665	-	ATP-binding cassette domain-containing protein	0.0337684	0.965709
SMLT_RS09670	-	YigZ family protein	0.777907	0.00509746
SMLT_RS09675	-	hypothetical protein	0.103818	0.741173
SMLT_RS09680	-	RNA polymerase sigma factor	0.0458025	0.920071
SMLT_RS09685	-	EAL domain-containing protein	-1.81332	4.86071e-05
SMLT_RS09690	-	TIGR00730 family Rossman fold protein	0.283788	0.581959
SMLT_RS09695	-	aminotransferase class III-fold pyridoxal phosphate-dependent enzyme	-0.372795	0.517515
SMLT_RS09700	queA	tRNA preQ1(34) S-adenosylmethionine ribosyltransferase-isomerase QueA	1.07704	5.07294e-05
SMLT_RS09705	tgt	tRNA guanosine(34) transglycosylase Tgt	1.48997	1.46526e-05
SMLT_RS09710	yajC	preprotein translocase subunit YajC	0.583844	0.511123
SMLT_RS09715	secD	protein translocase subunit SecD	0.669468	0.276544
SMLT_RS09720	secF	protein translocase subunit SecF	0.457126	0.27595
SMLT_RS09725	-	trans-2-enoyl-CoA reductase family protein	-0.416417	0.493055
SMLT_RS09730	-	EAL domain-containing protein	-1.06661	2.52386e-06
SMLT_RS09735	-	NAD(P)/FAD-dependent oxidoreductase	0.529105	0.385774
SMLT_RS09740	-	YaeQ family protein	0.760815	0.158777
SMLT_RS09745	-	pseudouridine synthase	0.0283108	0.951468
SMLT_RS09750	-	YaiI/YqxD family protein	-0.800189	0.0939481
SMLT_RS09755	-	cold-shock protein	1.51701	0.0152334
SMLT_RS09760	-	glutathione S-transferase	0.539053	0.417046
SMLT_RS09765	-	YdiU family protein	0.121888	0.854849
SMLT_RS09770	-	adenine phosphoribosyltransferase	0.301393	0.569854
SMLT_RS09775	dbpA	ATP-dependent RNA helicase DbpA	0.517619	0.151316
SMLT_RS09780	-	YeiH family putative sulfate export transporter	0.809607	0.265286
SMLT_RS09785	-	LysR family transcriptional regulator	-0.130459	0.785362
SMLT_RS09790	-	ATP-binding cassette domain-containing protein	1.13287	0.0341078
SMLT_RS09795	-	cytochrome c	-2.72427	1.15453e-06
SMLT_RS09800	-	c-type cytochrome	-1.63755	0.0520992
SMLT_RS09805	-	MexH family multidrug efflux RND transporter periplasmic adaptor subunit	0.528997	0.0562076
SMLT_RS09810	-	efflux RND transporter permease subunit	0.813193	0.00190588
SMLT_RS09815	-	efflux RND transporter permease subunit	0.613006	0.0519546
SMLT_RS09820	-	TraB/GumN family protein	0.334488	0.369242
SMLT_RS09825	-	N-acetyltransferase	0.391532	0.319675
SMLT_RS09830	-	carbon-nitrogen hydrolase	0.653847	0.00683135
SMLT_RS09835	-	agmatine deiminase family protein	-0.720006	0.20289
SMLT_RS09840	-	hypothetical protein	-1.36131	0.0295618
SMLT_RS09845	rpmJ	type B 50S ribosomal protein L36	0.857088	0.199974
SMLT_RS09850	-	(d)CMP kinase	1.00893	8.17025e-05
SMLT_RS09855	rpsA	30S ribosomal protein S1	0.907095	0.0704422
SMLT_RS09860	-	integration host factor subunit beta	0.99779	0.107863
SMLT_RS09865	-	DUF1049 domain-containing protein	0.396621	0.415205
SMLT_RS09870	lapB	lipopolysaccharide assembly protein LapB	0.298389	0.247963
SMLT_RS09875	-	glycosyltransferase family 4 protein	0.108228	0.861432
SMLT_RS09880	-	polysaccharide biosynthesis protein	0.681986	0.0423638
SMLT_RS09885	galU	UTP--glucose-1-phosphate uridylyltransferase GalU	0.331861	0.340631
SMLT_RS09890	-	acetyl-CoA C-acyltransferase	1.09897	0.145652
SMLT_RS09895	-	3-hydroxyacyl-CoA dehydrogenase/enoyl-CoA hydratase family protein	1.02651	0.234243
SMLT_RS09900	-	TetR family transcriptional regulator	1.34612	0.129832
SMLT_RS09905	ndk	nucleoside-diphosphate kinase	1.51102	0.00407912
SMLT_RS09910	rlmN	23S rRNA (adenine(2503)-C(2))-methyltransferase RlmN	1.03891	0.00775967
SMLT_RS09915	-	tetratricopeptide repeat protein	0.163258	0.805783
SMLT_RS09920	-	helix-turn-helix domain-containing protein	-0.294204	0.301147
SMLT_RS09925	-	tetratricopeptide repeat protein	0.20604	0.651716
SMLT_RS09930	bamB	outer membrane protein assembly factor BamB	-0.217491	0.765534
SMLT_RS09935	der	ribosome biogenesis GTPase Der	0.033865	0.96543
SMLT_RS09940	-	hypothetical protein	-0.756087	0.264521
SMLT_RS09945	-	LysE family transporter	0.00161463	0.998617
SMLT_RS09950	-	helix-turn-helix transcriptional regulator	-0.708408	0.33987
SMLT_RS09955	moeB	molybdopterin-synthase adenylyltransferase MoeB	0.804296	0.0899589
SMLT_RS09960	-	cation:proton antiporter	-1.00835	0.0882025
SMLT_RS09965	folD	bifunctional methylenetetrahydrofolate dehydrogenase/methenyltetrahydrofolate cyclohydrolase FolD	1.15184	0.000986506
SMLT_RS09970	guaB	IMP dehydrogenase	0.824263	0.0504706
SMLT_RS09975	guaA	glutamine-hydrolyzing GMP synthase	0.939453	0.026387
SMLT_RS09980	-	hypothetical protein	-1.34546	2.60354e-05
SMLT_RS09985	-	RES family NAD+ phosphorylase	-1.41054	0.0167632
SMLT_RS09990	-	hypothetical protein	-1.53311	0.0547147
SMLT_RS09995	-	hypothetical protein	-0.746121	0.307456
SMLT_RS10000	-	LysR family transcriptional regulator	-0.880388	0.0159143
SMLT_RS10005	-	type 1 glutamine amidotransferase domain-containing protein	-0.441152	0.451565
SMLT_RS10010	-	hypothetical protein	0.144845	0.769778
SMLT_RS10015	-	hypothetical protein	0.0815555	0.897002
SMLT_RS10020	-	3-hydroxybutyrate dehydrogenase	-1.01023	0.0183972
SMLT_RS10025	-	membrane protein	0.525791	0.744919
SMLT_RS10030	-	DUF4180 domain-containing protein	-0.904434	0.349305
SMLT_RS10035	-	alpha/beta hydrolase	-0.663163	0.0356059
SMLT_RS10040	-	hypothetical protein	-1.13141	0.0127435
SMLT_RS10045	-	SRPBCC family protein	-0.58811	0.331071
SMLT_RS10050	-	helix-turn-helix transcriptional regulator	-0.0173445	0.984424
SMLT_RS10055	-	SRPBCC domain-containing protein	0.464931	0.233474
SMLT_RS10060	-	GNAT family N-acetyltransferase	0.487886	0.315706
SMLT_RS10065	-	oleate hydratase	2.39155	0.0119547
SMLT_RS10070	-	TetR/AcrR family transcriptional regulator	0.523409	0.48411
SMLT_RS10075	-	hypothetical protein	-1.0948	0.279184
SMLT_RS10080	-	chemotaxis protein CheW	0.119878	0.910651
SMLT_RS10085	-	BLUF domain-containing protein	0.705783	0.654894
SMLT_RS10090	ftrA	transcriptional regulator FtrA	-0.733774	0.270364
SMLT_RS10095	-	TonB-dependent receptor	-0.706292	0.147439
SMLT_RS10100	msuE	FMN reductase	-1.03572	0.193046
SMLT_RS10105	-	DUF3088 family protein	-1.33488	0.295114
SMLT_RS10110	-	MsnO8 family LLM class oxidoreductase	-0.350239	0.667583
SMLT_RS10115	-	LLM class flavin-dependent oxidoreductase	-0.661871	0.38663
SMLT_RS10120	-	amidohydrolase	-1.99984	0.000787728
SMLT_RS10125	-	GNAT family N-acetyltransferase	-2.35035	0.0390289
SMLT_RS10135	-	ABC transporter substrate-binding protein	-1.02115	0.152519
SMLT_RS10140	-	discoidin domain-containing protein	-0.794662	0.203438
SMLT_RS10145	-	DNA-binding protein	-0.852108	0.0862918
SMLT_RS10150	-	MBL fold metallo-hydrolase	1.18045	0.0038356
SMLT_RS10155	-	TetR/AcrR family transcriptional regulator	0.627419	0.180495
SMLT_RS10160	-	EAL domain-containing protein	-0.6066	0.307357
SMLT_RS10165	-	LysR family transcriptional regulator	-0.845691	0.163274
SMLT_RS10170	-	MFS transporter	-0.623832	0.401757
SMLT_RS10175	-	SDR family oxidoreductase	0.726876	0.116873
SMLT_RS10180	-	GNAT family N-acetyltransferase	1.31527	0.000283618
SMLT_RS10185	-	metalloregulator ArsR/SmtB family transcription factor	0.137058	0.750365
SMLT_RS10190	-	DUF2938 domain-containing protein	-0.476222	0.374033
SMLT_RS10195	-	aminoglycoside O-phosphotransferase APH(3')-IIc	2.18648	9.81742e-07
SMLT_RS10200	-	DoxX family protein	6.36557	1.50545e-07
SMLT_RS10205	-	TetR/AcrR family transcriptional regulator	1.4195	0.00518051
SMLT_RS10210	-	DUF1624 domain-containing protein	0.924845	0.0757213
SMLT_RS10215	-	aminoglycoside phosphotransferase family protein	-0.734192	0.132047
SMLT_RS10220	-	DMT family transporter	0.851582	0.0854377
SMLT_RS10225	murB	UDP-N-acetylmuramate dehydrogenase	0.564242	0.0623925
SMLT_RS10230	-	quinone-dependent dihydroorotate dehydrogenase	0.779765	7.7998e-05
SMLT_RS10235	-	class I SAM-dependent methyltransferase	0.533881	0.157939
SMLT_RS10240	-	DUF4190 domain-containing protein	0.816565	0.163809
SMLT_RS10245	-	SDR family oxidoreductase	-0.195963	0.729905
SMLT_RS10250	-	aldehyde dehydrogenase family protein	0.083364	0.90684
[truncated: 2,487 more rows]

## Sheet: Upregulated_GO
ClassID	Class	Description	Score	Hits / Class size	p-value	Genes from the class found in the hits
Q	COG	METABOLISM; Secondary metabolites biosynthesis, transport, and catabolism	0	9/ 29	0.027	SMLT_RS02785,SMLT_RS02895,SMLT_RS13400,SMLT_RS13410,SMLT_RS13415,SMLT_RS20100,SMLT_RS22185,SMLT_RS22190,SMLT_RS22195
F	COG	METABOLISM; Nucleotide transport and metabolism	1	22/ 55	1.1e-05	SMLT_RS01160,SMLT_RS01165,SMLT_RS03260,SMLT_RS03875,SMLT_RS05440,SMLT_RS05460,SMLT_RS07215,SMLT_RS08240,SMLT_RS08290,SMLT_RS08785,SMLT_RS09850,SMLT_RS09905,SMLT_RS10665,SMLT_RS10670,SMLT_RS13515,SMLT_RS13520,SMLT_RS13940,SMLT_RS13945,SMLT_RS15200,SMLT_RS17100,SMLT_RS19315,SMLT_RS20250
P	COG	METABOLISM; Inorganic ion transport and metabolism	0	32/148	0.027	SMLT_RS00395,SMLT_RS01695,SMLT_RS02330,SMLT_RS03785,SMLT_RS05165,SMLT_RS05545,SMLT_RS05565,SMLT_RS05990,SMLT_RS06850,SMLT_RS06950,SMLT_RS07340,SMLT_RS07465,SMLT_RS08480,SMLT_RS09600,SMLT_RS10630,SMLT_RS11315,SMLT_RS11320,SMLT_RS11325,SMLT_RS12940,SMLT_RS13450,SMLT_RS13485,SMLT_RS13500,SMLT_RS13535,SMLT_RS13580,SMLT_RS14400,SMLT_RS17030,SMLT_RS17250,SMLT_RS18565,SMLT_RS18575,SMLT_RS19060,SMLT_RS19…
V	COG	CELLULAR PROCESSES AND SIGNALING; Defense mechanisms	1	19/ 48	3.3e-05	SMLT_RS07060,SMLT_RS07335,SMLT_RS12790,SMLT_RS15090,SMLT_RS15095,SMLT_RS15615,SMLT_RS15620,SMLT_RS18040,SMLT_RS18045,SMLT_RS18700,SMLT_RS18705,SMLT_RS19365,SMLT_RS19370,SMLT_RS19515,SMLT_RS19525,SMLT_RS19950,SMLT_RS20370,SMLT_RS21405,SMLT_RS21410
COG3125	eggNOG_COG	oxidoreductase activity, acting on diphenols and related substances as donors, oxygen as acceptor	9	2/ 2	0	SMLT_RS06550,SMLT_RS20915
COG4771	eggNOG_COG	TonB-dependent receptor	0	4/ 9	0.0105	SMLT_RS03785,SMLT_RS05545,SMLT_RS13485,SMLT_RS19685
COG0845	eggNOG_COG	Belongs to the membrane fusion protein (MFP) (TC 8.A.1) family	0	4/10	0.017	SMLT_RS15090,SMLT_RS18045,SMLT_RS18705,SMLT_RS20370
COG0719	eggNOG_COG	Fe-S assembly protein	9	2/ 2	0	SMLT_RS05595,SMLT_RS05610
COG0671	eggNOG_COG	phosphoesterase, PA-phosphatase related	1	2/ 3	0.0082	SMLT_RS08625,SMLT_RS18505
COG0841	eggNOG_COG	Belongs to the resistance-nodulation-cell division (RND) (TC 2.A.6) family	0	4/ 9	0.0105	SMLT_RS15095,SMLT_RS18040,SMLT_RS18700,SMLT_RS19365
COG4774	eggNOG_COG	siderophore transport	9	4/ 4	0	SMLT_RS05165,SMLT_RS05565,SMLT_RS12645,SMLT_RS14400
COG0488	eggNOG_COG	(ABC) transporter	0	2/ 4	0.0174	SMLT_RS03405,SMLT_RS09790
COG1845	eggNOG_COG	cytochrome c oxidase, subunit III	9	2/ 2	0	SMLT_RS06545,SMLT_RS20920
COG0654	eggNOG_COG	COG0654 2-polyprenyl-6-methoxyphenol hydroxylase and related FAD-dependent oxidoreductases	0	2/ 4	0.0174	SMLT_RS03935,SMLT_RS03940
COG0568	eggNOG_COG	sigma factors are initiation factors that promote the attachment of RNA polymerase to specific initiation sites and are then released	9	2/ 2	0	SMLT_RS19820,SMLT_RS20270
COG0637	eggNOG_COG	HAD-superfamily hydrolase subfamily IA, variant 3	9	2/ 2	0	SMLT_RS02750,SMLT_RS12455
COG0745	eggNOG_COG	RESPONSE REGULATOR receiver	0	5/14	0.0174	SMLT_RS02855,SMLT_RS16880,SMLT_RS17765,SMLT_RS17930,SMLT_RS18620
COG0208	eggNOG_COG	Provides the precursors necessary for DNA synthesis. Catalyzes the biosynthesis of deoxyribonucleotides from the corresponding ribonucleotides	9	2/ 2	0	SMLT_RS01165,SMLT_RS13515
COG0265	eggNOG_COG	Trypsin-like serine proteases, typically periplasmic, contain C-terminal PDZ domain	9	2/ 2	0	SMLT_RS01790,SMLT_RS16925
GO:0045261	GO	proton-transporting ATP synthase complex, catalytic core F(1)	0	3/ 6	0.016	SMLT_RS19560,SMLT_RS19565,SMLT_RS19570
GO:0004748	GO	ribonucleoside-diphosphate reductase activity, thioredoxin disulfide as acceptor	9	4/ 4	0	SMLT_RS01160,SMLT_RS01165,SMLT_RS13515,SMLT_RS13520
GO:0016790	GO	thiolester hydrolase activity	0	2/ 4	0.029	SMLT_RS01180,SMLT_RS17670
GO:0009250	GO	glucan biosynthetic process	9	3/ 3	0	SMLT_RS00395,SMLT_RS19680,SMLT_RS20710
GO:0015453	GO	oxidoreduction-driven active transmembrane transporter activity	9	5/ 5	0	SMLT_RS06540,SMLT_RS06545,SMLT_RS06550,SMLT_RS20915,SMLT_RS20920
GO:0017116	GO	single-stranded DNA helicase activity	9	3/ 3	0	SMLT_RS11285,SMLT_RS17565,SMLT_RS21780
GO:0006631	GO	fatty acid metabolic process	0	3/ 8	0.047	SMLT_RS00960,SMLT_RS10065,SMLT_RS13470
GO:0031230	GO	intrinsic component of cell outer membrane	1	6/13	0.0044	SMLT_RS03785,SMLT_RS06850,SMLT_RS06950,SMLT_RS13485,SMLT_RS13970,SMLT_RS19685
GO:0016783	GO	sulfurtransferase activity	0	2/ 4	0.029	SMLT_RS11210,SMLT_RS17985
GO:0045239	GO	tricarboxylic acid cycle enzyme complex	9	2/ 2	0	SMLT_RS15195,SMLT_RS18265
GO:0008616	GO	queuosine biosynthetic process	1	4/ 8	0.0093	SMLT_RS02870,SMLT_RS09700,SMLT_RS09705,SMLT_RS15860
GO:0034775	GO	glutathione transmembrane transport	9	2/ 2	0	SMLT_RS15615,SMLT_RS15620
GO:0009636	GO	response to toxic substance	0	3/ 7	0.029	SMLT_RS01190,SMLT_RS07340,SMLT_RS10065
GO:0047617	GO	acyl-CoA hydrolase activity	0	2/ 4	0.029	SMLT_RS06155,SMLT_RS17670
GO:0016226	GO	iron-sulfur cluster assembly	1	4/ 7	0.0045	SMLT_RS05595,SMLT_RS05600,SMLT_RS05610,SMLT_RS15010
GO:0016682	GO	oxidoreductase activity, acting on diphenols and related substances as donors, oxygen as acceptor	1	3/ 5	0.0078	SMLT_RS06540,SMLT_RS21675,SMLT_RS21680
GO:0015562	GO	efflux transmembrane transporter activity	0	9/24	0.0045	SMLT_RS07330,SMLT_RS08845,SMLT_RS08855,SMLT_RS13320,SMLT_RS15095,SMLT_RS18720,SMLT_RS19360,SMLT_RS19365,SMLT_RS19520
GO:0038023	GO	signaling receptor activity	3	10/16	7.1e-06	SMLT_RS05165,SMLT_RS05565,SMLT_RS05990,SMLT_RS06850,SMLT_RS08480,SMLT_RS12645,SMLT_RS12940,SMLT_RS13580,SMLT_RS14400,SMLT_RS19060
GO:0016709	GO	oxidoreductase activity, acting on paired donors, with incorporation or reduction of molecular oxygen, NAD(P)H as one donor, and incorporation of one atom of oxygen	9	3/ 3	0	SMLT_RS03935,SMLT_RS03940,SMLT_RS07000
GO:0015891	GO	siderophore transport	9	2/ 2	0	SMLT_RS02330,SMLT_RS06850
GO:0044718	GO	siderophore transmembrane transport	1	6/11	0.0012	SMLT_RS03785,SMLT_RS06850,SMLT_RS06950,SMLT_RS13485,SMLT_RS13970,SMLT_RS19685
GO:0009279	GO	cell outer membrane	0	22/92	0.015	SMLT_RS00430,SMLT_RS01695,SMLT_RS03365,SMLT_RS05165,SMLT_RS05545,SMLT_RS05565,SMLT_RS05990,SMLT_RS08480,SMLT_RS08820,SMLT_RS12645,SMLT_RS12940,SMLT_RS13320,SMLT_RS13580,SMLT_RS14400,SMLT_RS18575,SMLT_RS18720,SMLT_RS19060,SMLT_RS19080,SMLT_RS19215,SMLT_RS19360,SMLT_RS19685,SMLT_RS22090
GO:0016114	GO	terpenoid biosynthetic process	0	3/ 8	0.047	SMLT_RS07195,SMLT_RS08620,SMLT_RS15950
GO:0033228	GO	cysteine export across plasma membrane	9	3/ 3	0	SMLT_RS15615,SMLT_RS15620,SMLT_RS17030
GO:0043022	GO	ribosome binding	1	4/ 8	0.0093	SMLT_RS03405,SMLT_RS04195,SMLT_RS06605,SMLT_RS09790
GO:0015344	GO	siderophore uptake transmembrane transporter activity	5	15/23	1.6e-08	SMLT_RS03785,SMLT_RS05165,SMLT_RS05565,SMLT_RS05990,SMLT_RS06850,SMLT_RS06950,SMLT_RS08480,SMLT_RS12645,SMLT_RS12940,SMLT_RS13485,SMLT_RS13580,SMLT_RS13970,SMLT_RS14400,SMLT_RS19060,SMLT_RS19685
GO:0071281	GO	cellular response to iron ion	9	3/ 3	0	SMLT_RS03785,SMLT_RS13395,SMLT_RS18565
GO:0009319	GO	cytochrome o ubiquinol oxidase complex	9	5/ 5	0	SMLT_RS06540,SMLT_RS06545,SMLT_RS06550,SMLT_RS20915,SMLT_RS20920
GO:0070084	GO	protein initiator methionine removal	9	2/ 2	0	SMLT_RS06765,SMLT_RS07265
GO:0002049	GO	pyoverdine biosynthetic process	1	3/ 5	0.0078	SMLT_RS05990,SMLT_RS08480,SMLT_RS12940
GO:0019646	GO	aerobic electron transport chain	3	7/10	3.8e-05	SMLT_RS06540,SMLT_RS06545,SMLT_RS06550,SMLT_RS20915,SMLT_RS20920,SMLT_RS21675,SMLT_RS21680
GO:0006189	GO	'de novo' IMP biosynthetic process	0	5/12	0.013	SMLT_RS03260,SMLT_RS05440,SMLT_RS05460,SMLT_RS15200,SMLT_RS20250
GO:0004088	GO	carbamoyl-phosphate synthase (glutamine-hydrolyzing) activity	9	2/ 2	0	SMLT_RS10665,SMLT_RS10670
GO:0009243	GO	O antigen biosynthetic process	2	4/ 5	0.00034	SMLT_RS03085,SMLT_RS03090,SMLT_RS03095,SMLT_RS03100
GO:0009060	GO	aerobic respiration	1	6/10	0.00053	SMLT_RS06540,SMLT_RS06545,SMLT_RS06550,SMLT_RS19335,SMLT_RS20915,SMLT_RS20920
GO:0009263	GO	deoxyribonucleotide biosynthetic process	9	3/ 3	0	SMLT_RS01160,SMLT_RS01165,SMLT_RS13515
GO:0031226	GO	intrinsic component of plasma membrane	0	4/ 9	0.016	SMLT_RS07055,SMLT_RS15090,SMLT_RS18045,SMLT_RS19370
GO:1990229	GO	iron-sulfur cluster assembly complex	9	2/ 2	0	SMLT_RS05595,SMLT_RS05600
GO:0008962	GO	phosphatidylglycerophosphatase activity	9	2/ 2	0	SMLT_RS08625,SMLT_RS18505
GO:0045226	GO	extracellular polysaccharide biosynthetic process	9	4/ 4	0	SMLT_RS03085,SMLT_RS03090,SMLT_RS03095,SMLT_RS03100
GO:0009249	GO	protein lipoylation	9	2/ 2	0	SMLT_RS19245,SMLT_RS19250
GO:0006108	GO	malate metabolic process	1	2/ 3	0.011	SMLT_RS04505,SMLT_RS18770
GO:0009486	GO	cytochrome bo3 ubiquinol oxidase activity	3	5/ 6	5.4e-05	SMLT_RS06540,SMLT_RS06545,SMLT_RS06550,SMLT_RS20915,SMLT_RS20920
GO:0022857	GO	transmembrane transporter activity	1	23/72	0.00018	SMLT_RS01070,SMLT_RS02280,SMLT_RS05240,SMLT_RS07340,SMLT_RS08840,SMLT_RS11320,SMLT_RS12765,SMLT_RS13315,SMLT_RS13425,SMLT_RS13535,SMLT_RS14345,SMLT_RS17250,SMLT_RS17660,SMLT_RS18040,SMLT_RS18550,SMLT_RS18555,SMLT_RS18700,SMLT_RS18705,SMLT_RS19515,SMLT_RS19525,SMLT_RS19950,SMLT_RS20370,SMLT_RS20495
GO:0009314	GO	response to radiation	0	3/ 7	0.029	SMLT_RS05600,SMLT_RS17770,SMLT_RS21780
GO:0016706	GO	2-oxoglutarate-dependent dioxygenase activity	9	2/ 2	0	SMLT_RS05555,SMLT_RS15205
GO:0006541	GO	glutamine metabolic process	0	6/17	0.02	SMLT_RS03260,SMLT_RS08240,SMLT_RS10665,SMLT_RS10670,SMLT_RS13945,SMLT_RS19505
GO:0046677	GO	response to antibiotic	1	21/64	0.00022	SMLT_RS00865,SMLT_RS05185,SMLT_RS06935,SMLT_RS07335,SMLT_RS07340,SMLT_RS08840,SMLT_RS08845,SMLT_RS10195,SMLT_RS12725,SMLT_RS12765,SMLT_RS13320,SMLT_RS15090,SMLT_RS17030,SMLT_RS17145,SMLT_RS17210,SMLT_RS18045,SMLT_RS18720,SMLT_RS19360,SMLT_RS19370,SMLT_RS19520,SMLT_RS19950
GO:0042626	GO	ATPase-coupled transmembrane transporter activity	0	3/ 6	0.016	SMLT_RS07060,SMLT_RS15615,SMLT_RS15620
GO:0042953	GO	lipoprotein transport	0	2/ 4	0.029	SMLT_RS11280,SMLT_RS12790
GO:0001123	GO	transcription initiation from bacterial-type RNA polymerase promoter	1	2/ 3	0.011	SMLT_RS19820,SMLT_RS20270
GO:0044210	GO	'de novo' CTP biosynthetic process	9	2/ 2	0	SMLT_RS07215,SMLT_RS08240
GO:1990281	GO	efflux pump complex	1	5/ 9	0.0023	SMLT_RS15090,SMLT_RS15095,SMLT_RS18045,SMLT_RS18720,SMLT_RS19365
GO:0070069	GO	cytochrome complex	0	2/ 4	0.029	SMLT_RS21675,SMLT_RS21680
GO:0019305	GO	dTDP-rhamnose biosynthetic process	9	4/ 4	0	SMLT_RS03085,SMLT_RS03090,SMLT_RS03095,SMLT_RS03100
GO:0042910	GO	xenobiotic transmembrane transporter activity	2	10/19	7.4e-05	SMLT_RS07335,SMLT_RS13320,SMLT_RS15090,SMLT_RS15095,SMLT_RS17030,SMLT_RS18045,SMLT_RS19365,SMLT_RS19370,SMLT_RS19950,SMLT_RS20495
GO:0030288	GO	outer membrane-bounded periplasmic space	0	13/38	0.0023	SMLT_RS01790,SMLT_RS03360,SMLT_RS07065,SMLT_RS15090,SMLT_RS15095,SMLT_RS15370,SMLT_RS17770,SMLT_RS18045,SMLT_RS19215,SMLT_RS19240,SMLT_RS19365,SMLT_RS22090,SMLT_RS22195
GO:0008827	GO	cytochrome o ubiquinol oxidase activity	9	6/ 6	0	SMLT_RS06535,SMLT_RS06545,SMLT_RS06550,SMLT_RS20915,SMLT_RS20920,SMLT_RS20930
GO:0015078	GO	proton transmembrane transporter activity	9	5/ 5	0	SMLT_RS06540,SMLT_RS06545,SMLT_RS06550,SMLT_RS20915,SMLT_RS20920
GO:0032508	GO	DNA duplex unwinding	1	2/ 3	0.011	SMLT_RS17565,SMLT_RS21780
GO:0009055	GO	electron transfer activity	0	13/47	0.016	SMLT_RS00925,SMLT_RS04010,SMLT_RS06540,SMLT_RS06545,SMLT_RS06550,SMLT_RS13470,SMLT_RS18460,SMLT_RS18865,SMLT_RS20915,SMLT_RS20920,SMLT_RS21400,SMLT_RS21675,SMLT_RS21680
GO:0070006	GO	metalloaminopeptidase activity	1	3/ 5	0.0078	SMLT_RS01755,SMLT_RS06765,SMLT_RS07265
GO:0004129	GO	cytochrome-c oxidase activity	1	5/ 9	0.0023	SMLT_RS06535,SMLT_RS06540,SMLT_RS06545,SMLT_RS20920,SMLT_RS20930
GO:0019290	GO	siderophore biosynthetic process	9	3/ 3	0	SMLT_RS13395,SMLT_RS13415,SMLT_RS13420
GO:0015616	GO	DNA translocase activity	1	2/ 3	0.011	SMLT_RS06885,SMLT_RS21780
GO:0070469	GO	respirasome	0	3/ 6	0.016	SMLT_RS06535,SMLT_RS06540,SMLT_RS20930
GO:0006099	GO	tricarboxylic acid cycle	0	7/23	0.031	SMLT_RS04505,SMLT_RS05995,SMLT_RS10795,SMLT_RS15195,SMLT_RS15215,SMLT_RS15220,SMLT_RS18265
GO:0009408	GO	response to heat	0	3/ 7	0.029	SMLT_RS01790,SMLT_RS02885,SMLT_RS20270
GO:0045252	GO	oxoglutarate dehydrogenase complex	9	2/ 2	0	SMLT_RS15215,SMLT_RS15220
GO:0042912	GO	colicin transmembrane transporter activity	0	2/ 4	0.029	SMLT_RS06850,SMLT_RS19685
GO:0042908	GO	xenobiotic transport	0	3/ 7	0.029	SMLT_RS08845,SMLT_RS15090,SMLT_RS18045
GO:0006807	GO	nitrogen compound metabolic process	0	3/ 8	0.047	SMLT_RS07270,SMLT_RS10665,SMLT_RS10670
GO:0033214	GO	siderophore-dependent iron import into cell	9	2/ 2	0	SMLT_RS02330,SMLT_RS11320
GO:0015990	GO	electron transport coupled proton transport	1	5/ 8	0.00098	SMLT_RS06540,SMLT_RS06545,SMLT_RS06550,SMLT_RS20915,SMLT_RS20920
GO:0044208	GO	'de novo' AMP biosynthetic process	9	2/ 2	0	SMLT_RS15200,SMLT_RS17100
GO:0005548	GO	phospholipid transporter activity	1	2/ 3	0.011	SMLT_RS22190,SMLT_RS22195
GO:0055072	GO	iron ion homeostasis	6	18/26	1.2e-10	SMLT_RS03785,SMLT_RS05165,SMLT_RS05545,SMLT_RS05565,SMLT_RS05990,SMLT_RS06850,SMLT_RS08480,SMLT_RS10630,SMLT_RS11315,SMLT_RS12645,SMLT_RS12940,SMLT_RS13485,SMLT_RS13580,SMLT_RS13960,SMLT_RS14400,SMLT_RS18575,SMLT_RS19060,SMLT_RS19685
GO:0008933	GO	lytic transglycosylase activity	0	3/ 6	0.016	SMLT_RS02515,SMLT_RS19080,SMLT_RS22090
IPR029062	IPR	Class I glutamine amidotransferase-like	0	5/15	0.025	SMLT_RS03260,SMLT_RS08240,SMLT_RS10665,SMLT_RS13945,SMLT_RS18615
IPR029069	IPR	HotDog domain superfamily	0	3/ 9	0.048	SMLT_RS01180,SMLT_RS06155,SMLT_RS17670
IPR002109	IPR	Glutaredoxin	0	2/ 4	0.02	SMLT_RS04010,SMLT_RS18865
IPR002376	IPR	Formyl transferase, N-terminal	1	2/ 3	0.0079	SMLT_RS05440,SMLT_RS19880
IPR012349	IPR	FMN-binding split barrel	0	2/ 4	0.02	SMLT_RS13455,SMLT_RS17215
IPR007055	IPR	BON domain	1	2/ 3	0.0079	SMLT_RS19215,SMLT_RS20355
IPR010971	IPR	Ubiquinone biosynthesis hydroxylase UbiH/COQ6	9	3/ 3	0	SMLT_RS03935,SMLT_RS03940,SMLT_RS07000
IPR008333	IPR	Flavoprotein pyridine nucleotide cytochrome reductase-like, FAD-binding domain	9	3/ 3	0	SMLT_RS13470,SMLT_RS15360,SMLT_RS21400
IPR005149	IPR	Transcription regulator PadR, N-terminal	9	2/ 2	0	SMLT_RS02335,SMLT_RS07120
IPR001041	IPR	2Fe-2S ferredoxin-type iron-sulfur binding domain	0	2/ 5	0.04	SMLT_RS13470,SMLT_RS21400
IPR014004	IPR	Transport-associated and nodulation domain, bacteria	1	2/ 3	0.0079	SMLT_RS19215,SMLT_RS20355
IPR000362	IPR	Fumarate lyase family	1	2/ 3	0.0079	SMLT_RS15195,SMLT_RS15200
IPR001123	IPR	Amino acid exporter protein, LeuE-type	1	3/ 5	0.0076	SMLT_RS01175,SMLT_RS06015,SMLT_RS22245
IPR000994	IPR	Peptidase M24	0	2/ 4	0.02	SMLT_RS06765,SMLT_RS07265
IPR014210	IPR	Cytochrome o ubiquinol oxidase subunit IV	9	2/ 2	0	SMLT_RS06550,SMLT_RS20915
IPR017871	IPR	ABC transporter, conserved site	0	12/44	0.016	SMLT_RS03405,SMLT_RS05600,SMLT_RS07060,SMLT_RS09790,SMLT_RS11325,SMLT_RS12790,SMLT_RS15615,SMLT_RS15620,SMLT_RS19515,SMLT_RS19520,SMLT_RS21405,SMLT_RS22185
IPR011782	IPR	Peptidase S1C, Do	9	2/ 2	0	SMLT_RS01790,SMLT_RS16925
IPR011607	IPR	Methylglyoxal synthase-like domain	1	2/ 3	0.0079	SMLT_RS10670,SMLT_RS20250
IPR006333	IPR	Cytochrome o ubiquinol oxidase subunit II	9	2/ 2	0	SMLT_RS06535,SMLT_RS20930
IPR036938	IPR	Phosphatidic acid phosphatase type 2/haloperoxidase superfamily	0	2/ 4	0.02	SMLT_RS08625,SMLT_RS18505
IPR018168	IPR	Ubiquinone biosynthesis hydroxylase, UbiH/UbiF/VisC/COQ6, conserved site	9	2/ 2	0	SMLT_RS03935,SMLT_RS03940
IPR005144	IPR	ATP-cone domain	1	2/ 3	0.0079	SMLT_RS01160,SMLT_RS13520
IPR000298	IPR	Cytochrome c oxidase subunit III-like	1	2/ 3	0.0079	SMLT_RS06545,SMLT_RS20920
IPR036477	IPR	Formyl transferase, N-terminal domain superfamily	1	2/ 3	0.0079	SMLT_RS05440,SMLT_RS19880
IPR036914	IPR	Methylglyoxal synthase-like domain superfamily	1	2/ 3	0.0079	SMLT_RS10670,SMLT_RS20250
IPR001433	IPR	Oxidoreductase FAD/NAD(P)-binding	2	4/ 5	0.00029	SMLT_RS05520,SMLT_RS13470,SMLT_RS15360,SMLT_RS21400
IPR001608	IPR	Alanine racemase, N-terminal	1	2/ 3	0.0079	SMLT_RS02715,SMLT_RS13940
IPR013833	IPR	Cytochrome c oxidase, subunit III, 4-helical bundle	1	2/ 3	0.0079	SMLT_RS06545,SMLT_RS20920
IPR011276	IPR	TonB-dependent haem/haemoglobin receptor	9	2/ 2	0	SMLT_RS03785,SMLT_RS18575
IPR036942	IPR	TonB-dependent receptor-like, beta-barrel domain superfamily	1	16/41	0.0001	SMLT_RS01695,SMLT_RS03785,SMLT_RS05165,SMLT_RS05545,SMLT_RS05565,SMLT_RS05990,SMLT_RS06850,SMLT_RS08480,SMLT_RS12645,SMLT_RS12940,SMLT_RS13485,SMLT_RS13580,SMLT_RS14400,SMLT_RS18575,SMLT_RS19060,SMLT_RS19685
IPR024083	IPR	Fumarase/histidase, N-terminal	0	2/ 5	0.04	SMLT_RS15195,SMLT_RS15200
IPR039421	IPR	Type I protein exporter	0	2/ 5	0.04	SMLT_RS07060,SMLT_RS15620
IPR022824	IPR	Multidrug resistance protein MdtA	1	2/ 3	0.0079	SMLT_RS18705,SMLT_RS20370
IPR013509	IPR	Ribonucleotide reductase large subunit, N-terminal	9	2/ 2	0	SMLT_RS01160,SMLT_RS13520
IPR036921	IPR	PurM-like, N-terminal domain superfamily	0	2/ 4	0.02	SMLT_RS03260,SMLT_RS05460
IPR000825	IPR	SUF system FeS cluster assembly, SufBD	9	2/ 2	0	SMLT_RS05595,SMLT_RS05610
IPR003439	IPR	ABC transporter-like	0	12/45	0.019	SMLT_RS03405,SMLT_RS05600,SMLT_RS07060,SMLT_RS09790,SMLT_RS11325,SMLT_RS12790,SMLT_RS15615,SMLT_RS15620,SMLT_RS19515,SMLT_RS19520,SMLT_RS21405,SMLT_RS22185
IPR002467	IPR	Peptidase M24A, methionine aminopeptidase, subfamily 1	9	2/ 2	0	SMLT_RS06765,SMLT_RS07265
IPR036005	IPR	Creatinase/aminopeptidase-like	0	2/ 4	0.02	SMLT_RS06765,SMLT_RS07265
IPR010514	IPR	COX aromatic rich motif	9	2/ 2	0	SMLT_RS06535,SMLT_RS20930
IPR023346	IPR	Lysozyme-like domain superfamily	0	4/12	0.036	SMLT_RS02515,SMLT_RS17145,SMLT_RS19080,SMLT_RS22090
IPR041492	IPR	Haloacid dehalogenase-like hydrolase	1	3/ 5	0.0076	SMLT_RS02750,SMLT_RS02790,SMLT_RS12455
IPR001650	IPR	Helicase, C-terminal	0	5/15	0.025	SMLT_RS02885,SMLT_RS06885,SMLT_RS07010,SMLT_RS17565,SMLT_RS21275
IPR010916	IPR	TonB box, conserved site	1	10/21	0.00023	SMLT_RS01695,SMLT_RS03785,SMLT_RS05545,SMLT_RS12645,SMLT_RS13485,SMLT_RS13580,SMLT_RS14400,SMLT_RS18575,SMLT_RS19060,SMLT_RS19685
IPR007630	IPR	RNA polymerase sigma-70 region 4	0	2/ 4	0.02	SMLT_RS19820,SMLT_RS20270
IPR011759	IPR	Cytochrome C oxidase subunit II, transmembrane domain	1	2/ 3	0.0079	SMLT_RS06535,SMLT_RS20930
IPR036676	IPR	PurM-like, C-terminal domain superfamily	0	2/ 4	0.02	SMLT_RS03260,SMLT_RS05460
IPR017927	IPR	FAD-binding domain, ferredoxin reductase-type	3	5/ 6	5.2e-05	SMLT_RS02330,SMLT_RS05520,SMLT_RS13470,SMLT_RS15360,SMLT_RS21400
IPR036640	IPR	ABC transporter type 1, transmembrane domain superfamily	0	3/ 7	0.02	SMLT_RS07060,SMLT_RS15615,SMLT_RS15620
IPR032781	IPR	ABC-transporter extension domain	0	2/ 4	0.02	SMLT_RS03405,SMLT_RS09790
IPR000358	IPR	Ribonucleotide reductase small subunit family	9	2/ 2	0	SMLT_RS01165,SMLT_RS13515
IPR033946	IPR	Ubiquinol oxidase subunit III domain	9	2/ 2	0	SMLT_RS06545,SMLT_RS20920
IPR036034	IPR	PDZ superfamily	2	4/ 5	0.00029	SMLT_RS01790,SMLT_RS07190,SMLT_RS16925,SMLT_RS19240
IPR039423	IPR	TonB-dependent receptor-like	6	8/ 9	1.7e-07	SMLT_RS05165,SMLT_RS05565,SMLT_RS05990,SMLT_RS08480,SMLT_RS12645,SMLT_RS12940,SMLT_RS14400,SMLT_RS19060
IPR001555	IPR	Phosphoribosylglycinamide formyltransferase, active site	9	2/ 2	0	SMLT_RS05440,SMLT_RS19880
IPR010917	IPR	TonB-dependent receptor, conserved site	1	13/30	0.00011	SMLT_RS01695,SMLT_RS05165,SMLT_RS05545,SMLT_RS05990,SMLT_RS06850,SMLT_RS08480,SMLT_RS12645,SMLT_RS12940,SMLT_RS13485,SMLT_RS13580,SMLT_RS14400,SMLT_RS19060,SMLT_RS19685
IPR010918	IPR	PurM-like, C-terminal domain	0	2/ 4	0.02	SMLT_RS03260,SMLT_RS05460
IPR035973	IPR	Cytochrome c oxidase subunit III-like superfamily	1	2/ 3	0.0079	SMLT_RS06545,SMLT_RS20920
IPR001036	IPR	Acriflavin resistance protein	0	5/16	0.035	SMLT_RS08845,SMLT_RS15095,SMLT_RS18040,SMLT_RS18700,SMLT_RS19365
IPR007848	IPR	Methyltransferase small domain	1	2/ 3	0.0079	SMLT_RS02740,SMLT_RS04020
IPR022761	IPR	Fumarate lyase, N-terminal	1	2/ 3	0.0079	SMLT_RS15195,SMLT_RS15200
IPR014014	IPR	RNA helicase, DEAD-box type, Q motif	0	2/ 4	0.02	SMLT_RS02885,SMLT_RS07010
IPR017926	IPR	Glutamine amidotransferase	0	4/ 9	0.011	SMLT_RS03260,SMLT_RS08240,SMLT_RS10665,SMLT_RS13945
IPR027463	IPR	Multidrug efflux transporter AcrB TolC docking domain, DN/DC subdomains	0	5/16	0.035	SMLT_RS08845,SMLT_RS15095,SMLT_RS18040,SMLT_RS18700,SMLT_RS19365
IPR010131	IPR	RND efflux system, outer membrane lipoprotein, NodT	0	4/ 9	0.011	SMLT_RS07330,SMLT_RS08855,SMLT_RS13320,SMLT_RS19360
IPR000788	IPR	Ribonucleotide reductase large subunit, C-terminal	9	2/ 2	0	SMLT_RS01160,SMLT_RS13520
IPR008926	IPR	Ribonucleotide reductase R1 subunit, N-terminal	9	2/ 2	0	SMLT_RS01160,SMLT_RS13520
IPR014206	IPR	Cytochrome o ubiquinol oxidase, subunit III	9	2/ 2	0	SMLT_RS06545,SMLT_RS20920
IPR002429	IPR	Cytochrome c oxidase subunit II-like C-terminal	1	2/ 3	0.0079	SMLT_RS06535,SMLT_RS20930
IPR004638	IPR	Drug resistance transporter EmrB-like	0	2/ 5	0.04	SMLT_RS05240,SMLT_RS07340
IPR000943	IPR	RNA polymerase sigma-70	1	2/ 3	0.0079	SMLT_RS19820,SMLT_RS20270
IPR001714	IPR	Peptidase M24, methionine aminopeptidase	1	2/ 3	0.0079	SMLT_RS06765,SMLT_RS07265
IPR000629	IPR	ATP-dependent RNA helicase DEAD-box, conserved site	0	2/ 4	0.02	SMLT_RS02885,SMLT_RS07010
IPR034227	IPR	Ubiquinol oxidase subunit 2, cupredoxin domain	9	2/ 2	0	SMLT_RS06535,SMLT_RS20930
IPR013346	IPR	Ribonucleotide reductase, class I , alpha subunit	9	2/ 2	0	SMLT_RS01160,SMLT_RS13520
IPR037284	IPR	SUF system FeS cluster assembly, SufBD superfamily	9	2/ 2	0	SMLT_RS05595,SMLT_RS05610
IPR000189	IPR	Prokaryotic transglycosylase, active site	1	2/ 3	0.0079	SMLT_RS02515,SMLT_RS19080
IPR039718	IPR	Ribonucleoside-diphosphate reductase large subunit	9	2/ 2	0	SMLT_RS01160,SMLT_RS13520
IPR006674	IPR	HD domain	1	2/ 3	0.0079	SMLT_RS06880,SMLT_RS07270
IPR039562	IPR	Membrane fusion protein, biotin-lipoyl like domain	0	2/ 5	0.04	SMLT_RS06935,SMLT_RS13315
IPR009042	IPR	RNA polymerase sigma-70 region 1.2	9	2/ 2	0	SMLT_RS19820,SMLT_RS20270
IPR011527	IPR	ABC transporter type 1, transmembrane domain	0	3/ 7	0.02	SMLT_RS07060,SMLT_RS15615,SMLT_RS15620
IPR005171	IPR	Cytochrome C oxidase subunit IV, prokaryotes	9	2/ 2	0	SMLT_RS06550,SMLT_RS20915
IPR023198	IPR	Phosphoglycolate phosphatase-like, domain 2	1	3/ 5	0.0076	SMLT_RS02750,SMLT_RS02790,SMLT_RS12455
IPR020557	IPR	Fumarate lyase, conserved site	0	2/ 4	0.02	SMLT_RS15195,SMLT_RS15200
IPR024791	IPR	Cytochrome c oxidase subunit III	1	2/ 3	0.0079	SMLT_RS06545,SMLT_RS20920
IPR023213	IPR	Chloramphenicol acetyltransferase-like domain superfamily	0	2/ 4	0.02	SMLT_RS13400,SMLT_RS15220
IPR039426	IPR	Vitamin B12 transporter BtuB-like	0	9/36	0.042	SMLT_RS01695,SMLT_RS03785,SMLT_RS05545,SMLT_RS06850,SMLT_RS06950,SMLT_RS13485,SMLT_RS13970,SMLT_RS18575,SMLT_RS19685
IPR011545	IPR	DEAD/DEAH box helicase domain	0	4/12	0.036	SMLT_RS02885,SMLT_RS06885,SMLT_RS07010,SMLT_RS17565
IPR006143	IPR	RND efflux pump, membrane fusion protein	1	8/19	0.0025	SMLT_RS08840,SMLT_RS13315,SMLT_RS15090,SMLT_RS18045,SMLT_RS18705,SMLT_RS19370,SMLT_RS19510,SMLT_RS20370
IPR010949	IPR	TonB-dependent haemoglobin/transferrin/lactoferrin receptor	1	2/ 3	0.0079	SMLT_RS03785,SMLT_RS18575
IPR036010	IPR	2Fe-2S ferredoxin-like superfamily	0	2/ 5	0.04	SMLT_RS13470,SMLT_RS21400
IPR006683	IPR	Thioesterase domain	0	2/ 4	0.02	SMLT_RS01180,SMLT_RS17670
IPR036257	IPR	Cytochrome C oxidase subunit II, transmembrane domain superfamily	1	2/ 3	0.0079	SMLT_RS06535,SMLT_RS20930
IPR018062	IPR	HTH domain AraC-type, conserved site	0	5/11	0.0079	SMLT_RS00865,SMLT_RS07320,SMLT_RS13300,SMLT_RS13855,SMLT_RS18615
IPR001279	IPR	Metallo-beta-lactamase	0	4/ 9	0.011	SMLT_RS08765,SMLT_RS10150,SMLT_RS12725,SMLT_RS18125
IPR029066	IPR	PLP-binding barrel	0	2/ 4	0.02	SMLT_RS02715,SMLT_RS13940
IPR010105	IPR	TonB-dependent siderophore receptor	3	10/16	7e-06	SMLT_RS05165,SMLT_RS05565,SMLT_RS05990,SMLT_RS06850,SMLT_RS08480,SMLT_RS12645,SMLT_RS12940,SMLT_RS13580,SMLT_RS14400,SMLT_RS19060
IPR002938	IPR	FAD-binding domain	0	3/ 7	0.02	SMLT_RS03935,SMLT_RS03940,SMLT_RS07000
IPR001347	IPR	Sugar isomerase (SIS)	0	2/ 5	0.04	SMLT_RS05410,SMLT_RS19505
IPR004764	IPR	Hydrophobe/amphiphile efflux-1 HAE1	1	3/ 5	0.0076	SMLT_RS08845,SMLT_RS15095,SMLT_RS19365
IPR006439	IPR	HAD hydrolase, subfamily IA	1	3/ 5	0.0076	SMLT_RS02750,SMLT_RS02790,SMLT_RS12455
IPR000531	IPR	TonB-dependent receptor-like, beta-barrel	1	18/46	3.8e-05	SMLT_RS01695,SMLT_RS03785,SMLT_RS05165,SMLT_RS05545,SMLT_RS05565,SMLT_RS05990,SMLT_RS06850,SMLT_RS06950,SMLT_RS08480,SMLT_RS12645,SMLT_RS12940,SMLT_RS13485,SMLT_RS13580,SMLT_RS13970,SMLT_RS14400,SMLT_RS18575,SMLT_RS19060,SMLT_RS19685
IPR011662	IPR	Secretin/TonB, short N-terminal domain	2	4/ 5	0.00029	SMLT_RS05990,SMLT_RS08480,SMLT_RS12940,SMLT_RS13580
IPR036866	IPR	Ribonuclease Z/Hydroxyacylglutathione hydrolase-like	0	4/ 9	0.011	SMLT_RS08765,SMLT_RS10150,SMLT_RS12725,SMLT_RS18125
IPR005475	IPR	Transketolase-like, pyrimidine-binding domain	0	2/ 5	0.04	SMLT_RS15215,SMLT_RS15950
IPR001709	IPR	Flavoprotein pyridine nucleotide cytochrome reductase	2	4/ 5	0.00029	SMLT_RS05520,SMLT_RS13470,SMLT_RS15360,SMLT_RS21400
IPR001478	IPR	PDZ domain	2	4/ 5	0.00029	SMLT_RS01790,SMLT_RS07190,SMLT_RS16925,SMLT_RS19240
IPR009003	IPR	Peptidase S1, PA clan	2	3/ 4	0.0019	SMLT_RS01790,SMLT_RS04590,SMLT_RS16925
IPR012675	IPR	Beta-grasp domain superfamily	0	3/ 8	0.034	SMLT_RS04195,SMLT_RS13470,SMLT_RS21400
IPR012910	IPR	TonB-dependent receptor, plug domain	2	18/43	1.1e-05	SMLT_RS01695,SMLT_RS03785,SMLT_RS05165,SMLT_RS05545,SMLT_RS05565,SMLT_RS05990,SMLT_RS06850,SMLT_RS06950,SMLT_RS08480,SMLT_RS12645,SMLT_RS12940,SMLT_RS13485,SMLT_RS13580,SMLT_RS13970,SMLT_RS14400,SMLT_RS18575,SMLT_RS19060,SMLT_RS19685
IPR012348	IPR	Ribonucleotide reductase-like	1	2/ 3	0.0079	SMLT_RS01165,SMLT_RS13515
IPR037066	IPR	TonB-dependent receptor, plug domain superfamily	2	18/39	1.8e-06	SMLT_RS01695,SMLT_RS03785,SMLT_RS05165,SMLT_RS05545,SMLT_RS05565,SMLT_RS05990,SMLT_RS06850,SMLT_RS06950,SMLT_RS08480,SMLT_RS12645,SMLT_RS12940,SMLT_RS13485,SMLT_RS13580,SMLT_RS13970,SMLT_RS14400,SMLT_RS18575,SMLT_RS19060,SMLT_RS19685
IPR008948	IPR	L-Aspartase-like	0	2/ 5	0.04	SMLT_RS15195,SMLT_RS15200
IPR000326	IPR	Phosphatidic acid phosphatase type 2/haloperoxidase	0	2/ 4	0.02	SMLT_RS08625,SMLT_RS18505
IPR003423	IPR	Outer membrane efflux protein	0	5/11	0.0079	SMLT_RS07330,SMLT_RS08855,SMLT_RS13320,SMLT_RS18720,SMLT_RS19360
IPR017938	IPR	Riboflavin synthase-like beta-barrel	2	5/ 7	0.00028	SMLT_RS02330,SMLT_RS05520,SMLT_RS13470,SMLT_RS15360,SMLT_RS21400
IPR008258	IPR	Transglycosylase SLT domain 1	0	2/ 4	0.02	SMLT_RS02515,SMLT_RS19080
IPR008972	IPR	Cupredoxin	0	3/ 6	0.012	SMLT_RS06535,SMLT_RS18460,SMLT_RS20930
IPR018060	IPR	DNA binding HTH domain, AraC-type	0	5/13	0.014	SMLT_RS00865,SMLT_RS07320,SMLT_RS13300,SMLT_RS13855,SMLT_RS18615
IPR001940	IPR	Peptidase S1C	9	2/ 2	0	SMLT_RS01790,SMLT_RS16925
IPR039261	IPR	Ferredoxin-NADP reductase (FNR), nucleotide-binding domain	3	5/ 6	5.2e-05	SMLT_RS02330,SMLT_RS05520,SMLT_RS13470,SMLT_RS15360,SMLT_RS21400
IPR033909	IPR	Ribonucleotide reductase small subunit	9	2/ 2	0	SMLT_RS01165,SMLT_RS13515
IPR032317	IPR	RND efflux pump, membrane fusion protein, barrel-sandwich domain	1	8/18	0.0016	SMLT_RS07335,SMLT_RS08840,SMLT_RS15090,SMLT_RS18045,SMLT_RS18705,SMLT_RS19370,SMLT_RS19510,SMLT_RS20370
00230 Purine metabolism [PATH:ko00230]	KEGG	ko00230	0	13/37	0.0044	SMLT_RS01160,SMLT_RS01165,SMLT_RS03260,SMLT_RS05440,SMLT_RS05460,SMLT_RS08290,SMLT_RS09905,SMLT_RS13515,SMLT_RS13520,SMLT_RS13945,SMLT_RS15200,SMLT_RS17100,SMLT_RS20250
00541 O-Antigen nucleotide sugar biosynthesis [PATH:ko00541]	KEGG	ko00541	9	4/ 4	0	SMLT_RS03085,SMLT_RS03090,SMLT_RS03095,SMLT_RS03100
00240 Pyrimidine metabolism [PATH:ko00240]	KEGG	ko00240	0	7/20	0.0274	SMLT_RS03875,SMLT_RS07215,SMLT_RS08240,SMLT_RS08785,SMLT_RS09850,SMLT_RS10665,SMLT_RS10670
01501 beta-Lactam resistance [PATH:ko01501]	KEGG	ko01501	0	6/14	0.0119	SMLT_RS12725,SMLT_RS15090,SMLT_RS15095,SMLT_RS18045,SMLT_RS19365,SMLT_RS19370
00190 Oxidative phosphorylation [PATH:ko00190]	KEGG	ko00190	0	14/44	0.008	SMLT_RS02110,SMLT_RS06535,SMLT_RS06540,SMLT_RS06545,SMLT_RS06550,SMLT_RS18595,SMLT_RS19560,SMLT_RS19565,SMLT_RS19570,SMLT_RS20915,SMLT_RS20920,SMLT_RS20930,SMLT_RS21675,SMLT_RS21680
00020 Citrate cycle (TCA cycle) [PATH:ko00020]	KEGG	ko00020	0	6/17	0.0336	SMLT_RS05995,SMLT_RS10795,SMLT_RS15195,SMLT_RS15215,SMLT_RS15220,SMLT_RS18265
00480 Glutathione metabolism [PATH:ko00480]	KEGG	ko00480	0	2/ 4	0.0423	SMLT_RS01755,SMLT_RS04530
00785 Lipoic acid metabolism [PATH:ko00785]	KEGG	ko00785	9	2/ 2	0	SMLT_RS19245,SMLT_RS19250
01053 Biosynthesis of siderophore group nonribosomal peptides [PATH:ko01053]	KEGG	ko01053	9	2/ 2	0	SMLT_RS13400,SMLT_RS13410
Aminopeptidase	KEYWORDS	keyword	0	3/ 7	0.046	SMLT_RS01755,SMLT_RS06920,SMLT_RS07265
Periplasm	KEYWORDS	keyword	0	3/ 7	0.046	SMLT_RS00395,SMLT_RS07465,SMLT_RS19215
Signal	KEYWORDS	keyword	9	2/ 2	0	SMLT_RS10150,SMLT_RS22210
3D-structure	KEYWORDS	keyword	0	73/400	0.046	SMLT_RS00430,SMLT_RS00925,SMLT_RS00960,SMLT_RS01190,SMLT_RS01790,SMLT_RS02750,SMLT_RS02870,SMLT_RS04050,SMLT_RS04195,SMLT_RS04590,SMLT_RS04690,SMLT_RS05420,SMLT_RS05440,SMLT_RS05525,SMLT_RS05595,SMLT_RS05600,SMLT_RS05990,SMLT_RS06155,SMLT_RS06540,SMLT_RS06545,SMLT_RS06550,SMLT_RS06765,SMLT_RS06850,SMLT_RS06885,SMLT_RS06950,SMLT_RS07215,SMLT_RS08480,SMLT_RS08625,SMLT_RS08820,SMLT_RS10195,SMLT_RS10…
Antibiotic resistance	KEYWORDS	keyword	0	12/ 38	0.015	SMLT_RS00865,SMLT_RS05185,SMLT_RS06935,SMLT_RS07335,SMLT_RS07340,SMLT_RS08840,SMLT_RS08845,SMLT_RS12765,SMLT_RS17030,SMLT_RS18720,SMLT_RS19360,SMLT_RS19520
Carboxypeptidase	KEYWORDS	keyword	0	2/ 4	0.046	SMLT_RS07055,SMLT_RS17145
Allosteric enzyme	KEYWORDS	keyword	9	5/ 5	0	SMLT_RS01160,SMLT_RS08785,SMLT_RS13520,SMLT_RS18265,SMLT_RS19390
Pyridoxal phosphate	KEYWORDS	keyword	9	2/ 2	0	SMLT_RS05590,SMLT_RS13940
Lipopolysaccharide biosynthesis	KEYWORDS	keyword	0	2/ 4	0.046	SMLT_RS03085,SMLT_RS03090
operon_1428	operons	NC_010943.1|gene3209|SMLT_RS16065	9	3/ 3	0	SMLT_RS16065,SMLT_RS16070,SMLT_RS16075
operon_0648	operons	NC_010943.1|gene1410|SMLT_RS07060	9	2/ 2	0	SMLT_RS07060,SMLT_RS07065
operon_0787	operons	NC_010943.1|gene1720|SMLT_RS08610	9	2/ 2	0	SMLT_RS08610,SMLT_RS08615
operon_0088	operons	NC_010943.1|gene171|SMLT_RS00860	0	2/ 5	0.02	SMLT_RS00860,SMLT_RS00865
operon_1945	operons	NC_010943.1|gene4276|SMLT_RS21405	9	2/ 2	0	SMLT_RS21405,SMLT_RS21410
operon_0317	operons	NC_010943.1|gene642|SMLT_RS03225	1	2/ 3	0.0029	SMLT_RS03225,SMLT_RS03235
operon_0670	operons	NC_010943.1|gene1461|SMLT_RS07315	9	2/ 2	0	SMLT_RS07315,SMLT_RS07320
operon_0222	operons	NC_010943.1|gene464|SMLT_RS02330	9	2/ 2	0	SMLT_RS02330,SMLT_RS02335
operon_0376	operons	NC_010943.1|gene769|SMLT_RS03855	0	2/ 6	0.035	SMLT_RS03870,SMLT_RS03875
operon_0421	operons	NC_010943.1|gene904|SMLT_RS04530	9	2/ 2	0	SMLT_RS04530,SMLT_RS04535
operon_1198	operons	NC_010943.1|gene2707|SMLT_RS13545	9	3/ 3	0	SMLT_RS13545,SMLT_RS13550,SMLT_RS13555
operon_2016	operons	NC_010943.1|gene4432|SMLT_RS22185	9	6/ 6	0	SMLT_RS22185,SMLT_RS22190,SMLT_RS22195,SMLT_RS22200,SMLT_RS22205,SMLT_RS22210
operon_1176	operons	NC_010943.1|gene2659|SMLT_RS13305	1	5/10	0.0011	SMLT_RS13305,SMLT_RS13315,SMLT_RS13320,SMLT_RS13325,SMLT_RS13340
operon_0329	operons	NC_010943.1|gene676|SMLT_RS03395	1	2/ 3	0.0029	SMLT_RS03400,SMLT_RS03405
operon_0980	operons	NC_010943.1|gene2240|SMLT_RS11205	2	3/ 4	0.00048	SMLT_RS11210,SMLT_RS11215,SMLT_RS11220
operon_0807	operons	NC_010943.1|gene1764|SMLT_RS08830	9	6/ 6	0	SMLT_RS08830,SMLT_RS08835,SMLT_RS08840,SMLT_RS08845,SMLT_RS08850,SMLT_RS08855
operon_0988	operons	NC_010943.1|gene2253|SMLT_RS11270	1	2/ 3	0.0029	SMLT_RS11275,SMLT_RS11280
operon_1653	operons	NC_010943.1|gene3704|SMLT_RS18545	9	5/ 5	0	SMLT_RS18545,SMLT_RS18550,SMLT_RS18555,SMLT_RS18560,SMLT_RS18565
operon_0553	operons	NC_010943.1|gene1203|SMLT_RS06025	1	2/ 3	0.0029	SMLT_RS06025,SMLT_RS06030
operon_0513	operons	NC_010943.1|gene1116|SMLT_RS05590	9	6/ 6	0	SMLT_RS05590,SMLT_RS05595,SMLT_RS05600,SMLT_RS05605,SMLT_RS05610,SMLT_RS05615
operon_1660	operons	NC_010943.1|gene3717|SMLT_RS18610	1	2/ 3	0.0029	SMLT_RS18615,SMLT_RS18620
operon_1202	operons	NC_010943.1|gene2714|SMLT_RS13580	1	2/ 3	0.0029	SMLT_RS13580,SMLT_RS13585
operon_1668	operons	NC_010943.1|gene3737|SMLT_RS18710	9	3/ 3	0	SMLT_RS18710,SMLT_RS18715,SMLT_RS18720
operon_0109	operons	NC_010943.1|gene211|SMLT_RS01065	9	2/ 2	0	SMLT_RS01065,SMLT_RS01070
operon_0719	operons	NC_010943.1|gene1571|SMLT_RS07865	9	2/ 2	0	SMLT_RS07865,SMLT_RS07870
operon_0302	operons	NC_010943.1|gene614|SMLT_RS03085	9	4/ 4	0	SMLT_RS03085,SMLT_RS03090,SMLT_RS03095,SMLT_RS03100
operon_1336	operons	NC_010943.1|gene2995|SMLT_RS14990|rplI	1	2/ 3	0.0029	SMLT_RS14990,SMLT_RS15000
operon_1740	operons	NC_010943.1|gene3867|SMLT_RS19360	9	3/ 3	0	SMLT_RS19360,SMLT_RS19365,SMLT_RS19370
operon_1182	operons	NC_010943.1|gene2677|SMLT_RS13395	9	7/ 7	0	SMLT_RS13395,SMLT_RS13400,SMLT_RS13405,SMLT_RS13410,SMLT_RS13415,SMLT_RS13420,SMLT_RS13425
operon_1758	operons	NC_010943.1|gene3907|SMLT_RS19560	0	3/ 9	0.024	SMLT_RS19560,SMLT_RS19565,SMLT_RS19570
operon_1236	operons	NC_010943.1|gene2785|SMLT_RS13940	4	7/ 9	1.3e-06	SMLT_RS13940,SMLT_RS13945,SMLT_RS13960,SMLT_RS13965,SMLT_RS13970,SMLT_RS13975,SMLT_RS13980
operon_0631	operons	NC_010943.1|gene1374|SMLT_RS06880	1	2/ 4	0.0094	SMLT_RS06880,SMLT_RS06885
operon_0122	operons	NC_010943.1|gene230|SMLT_RS01160	9	2/ 2	0	SMLT_RS01160,SMLT_RS01165
operon_0660	operons	NC_010943.1|gene1435|SMLT_RS07185	0	3/ 8	0.015	SMLT_RS07190,SMLT_RS07195,SMLT_RS07215
operon_1526	operons	NC_010943.1|gene3434|SMLT_RS17195	3	4/ 5	6.7e-05	SMLT_RS17200,SMLT_RS17205,SMLT_RS17210,SMLT_RS17215
operon_0992	operons	NC_010943.1|gene2260|SMLT_RS11305	9	6/ 6	0	SMLT_RS11305,SMLT_RS11310,SMLT_RS11315,SMLT_RS11320,SMLT_RS11325,SMLT_RS11330
operon_0664	operons	NC_010943.1|gene1451|SMLT_RS07265	9	3/ 3	0	SMLT_RS07265,SMLT_RS07270,SMLT_RS07275
operon_2020	operons	NC_010943.1|gene4443|SMLT_RS22240	2	3/ 4	0.00048	SMLT_RS22245,SMLT_RS22250,SMLT_RS22255
operon_0671	operons	NC_010943.1|gene1463|SMLT_RS07325	9	4/ 4	0	SMLT_RS07325,SMLT_RS07330,SMLT_RS07335,SMLT_RS07340
operon_1189	operons	NC_010943.1|gene2695|SMLT_RS13485	9	2/ 2	0	SMLT_RS13485,SMLT_RS13490
operon_1730	operons	NC_010943.1|gene3844|SMLT_RS19245	9	3/ 3	0	SMLT_RS19245,SMLT_RS19250,SMLT_RS19255
operon_1618	operons	NC_010943.1|gene3624|SMLT_RS18145	9	2/ 2	0	SMLT_RS18145,SMLT_RS18150
operon_0753	operons	NC_010943.1|gene1638|SMLT_RS08200	9	2/ 2	0	SMLT_RS08200,SMLT_RS08205
operon_0291	operons	NC_010943.1|gene576|SMLT_RS02890	9	2/ 2	0	SMLT_RS02890,SMLT_RS02895
operon_0596	operons	NC_010943.1|gene1305|SMLT_RS06535	9	4/ 4	0	SMLT_RS06535,SMLT_RS06540,SMLT_RS06545,SMLT_RS06550
operon_0137	operons	NC_010943.1|gene256|SMLT_RS01290	1	2/ 3	0.0029	SMLT_RS01295,SMLT_RS01300
operon_1357	operons	NC_010943.1|gene3052|SMLT_RS15275	9	2/ 2	0	SMLT_RS15275,SMLT_RS15280
operon_0201	operons	NC_010943.1|gene417|SMLT_RS02095	1	3/ 5	0.002	SMLT_RS02100,SMLT_RS02105,SMLT_RS02110
operon_0507	operons	NC_010943.1|gene1102|SMLT_RS05520	9	5/ 5	0	SMLT_RS05520,SMLT_RS05525,SMLT_RS05530,SMLT_RS05535,SMLT_RS05540
operon_0506	operons	NC_010943.1|gene1099|SMLT_RS05505	1	2/ 3	0.0029	SMLT_RS05505,SMLT_RS05510
operon_0382	operons	NC_010943.1|gene797|SMLT_RS03995	1	2/ 4	0.0094	SMLT_RS03995,SMLT_RS04010
operon_1606	operons	NC_010943.1|gene3602|SMLT_RS18035	1	2/ 3	0.0029	SMLT_RS18040,SMLT_RS18045
operon_1607	operons	NC_010943.1|gene3605|SMLT_RS18050	9	2/ 2	0	SMLT_RS18050,SMLT_RS18055
operon_1192	operons	NC_010943.1|gene2699|SMLT_RS13505	9	3/ 3	0	SMLT_RS13505,SMLT_RS13510,SMLT_RS13515
operon_0635	operons	NC_010943.1|gene1385|SMLT_RS06935	9	3/ 3	0	SMLT_RS06935,SMLT_RS06940,SMLT_RS06945
operon_0368	operons	NC_010943.1|gene755|SMLT_RS03785	9	3/ 3	0	SMLT_RS03785,SMLT_RS03790,SMLT_RS03795
operon_0327	operons	NC_010943.1|gene668|SMLT_RS03355	2	3/ 4	0.00048	SMLT_RS03360,SMLT_RS03365,SMLT_RS03370
operon_1898	operons	NC_010943.1|gene4177|SMLT_RS20910	3	4/ 5	6.7e-05	SMLT_RS20910,SMLT_RS20915,SMLT_RS20920,SMLT_RS20930
operon_1567	operons	NC_010943.1|gene3526|SMLT_RS17655	3	4/ 5	6.7e-05	SMLT_RS17655,SMLT_RS17660,SMLT_RS17665,SMLT_RS17670
operon_0268	operons	NC_010943.1|gene537|SMLT_RS02695	9	2/ 2	0	SMLT_RS02695,SMLT_RS02700
operon_0253	operons	NC_010943.1|gene505|SMLT_RS02535	1	4/ 9	0.0039	SMLT_RS02560,SMLT_RS02565,SMLT_RS02570,SMLT_RS02575
operon_1497	operons	NC_010943.1|gene3380|SMLT_RS16925	9	3/ 3	0	SMLT_RS16925,SMLT_RS16930,SMLT_RS16935
operon_0692	operons	NC_010943.1|gene1503|SMLT_RS07525	9	3/ 3	0	SMLT_RS07525,SMLT_RS07530,SMLT_RS07535
operon_1149	operons	NC_010943.1|gene2579|SMLT_RS12905	0	3/ 8	0.015	SMLT_RS12930,SMLT_RS12935,SMLT_RS12940
operon_0508	operons	NC_010943.1|gene1107|SMLT_RS05545	9	2/ 2	0	SMLT_RS05545,SMLT_RS05550
operon_1616	operons	NC_010943.1|gene3619|SMLT_RS18120	9	2/ 2	0	SMLT_RS18120,SMLT_RS18125
operon_1656	operons	NC_010943.1|gene3711|SMLT_RS18580	1	2/ 3	0.0029	SMLT_RS18580,SMLT_RS18585
operon_0556	operons	NC_010943.1|gene1209|SMLT_RS06055	0	2/ 5	0.02	SMLT_RS06070,SMLT_RS06075
operon_0125	operons	NC_010943.1|gene234|SMLT_RS01180	1	2/ 3	0.0029	SMLT_RS01180,SMLT_RS01190
operon_1131	operons	NC_010943.1|gene2540|SMLT_RS12710	9	4/ 4	0	SMLT_RS12710,SMLT_RS12715,SMLT_RS12720,SMLT_RS12725
operon_1509	operons	NC_010943.1|gene3399|SMLT_RS17020	9	3/ 3	0	SMLT_RS17020,SMLT_RS17025,SMLT_RS17030
operon_0941	operons	NC_010943.1|gene2132|SMLT_RS10665	9	4/ 4	0	SMLT_RS10665,SMLT_RS10670,SMLT_RS10675,SMLT_RS10680
operon_1185	operons	NC_010943.1|gene2688|SMLT_RS13450	9	3/ 3	0	SMLT_RS13450,SMLT_RS13455,SMLT_RS13460
operon_1836	operons	NC_010943.1|gene4065|SMLT_RS20350	9	2/ 2	0	SMLT_RS20350,SMLT_RS20355
operon_0431	operons	NC_010943.1|gene917|SMLT_RS04595	0	2/ 6	0.035	SMLT_RS04605,SMLT_RS04610
operon_1139	operons	NC_010943.1|gene2552|SMLT_RS12770	9	6/ 6	0	SMLT_RS12770,SMLT_RS12775,SMLT_RS12780,SMLT_RS12785,SMLT_RS12790,SMLT_RS12795
operon_0333	operons	NC_010943.1|gene686|SMLT_RS03445	9	2/ 2	0	SMLT_RS03445,SMLT_RS03450
operon_1970	operons	NC_010943.1|gene4330|SMLT_RS21675	1	2/ 4	0.0094	SMLT_RS21675,SMLT_RS21680
operon_0378	operons	NC_010943.1|gene785|SMLT_RS03935	9	2/ 2	0	SMLT_RS03935,SMLT_RS03940
operon_1138	operons	NC_010943.1|gene2550|SMLT_RS12760	9	2/ 2	0	SMLT_RS12760,SMLT_RS12765
operon_0469	operons	NC_010943.1|gene1005|SMLT_RS05035	1	6/14	0.0016	SMLT_RS05060,SMLT_RS05065,SMLT_RS05075,SMLT_RS05080,SMLT_RS05085,SMLT_RS05090
operon_0172	operons	NC_010943.1|gene347|SMLT_RS01745	1	5/10	0.0011	SMLT_RS01755,SMLT_RS01760,SMLT_RS01775,SMLT_RS01780,SMLT_RS01790
operon_1577	operons	NC_010943.1|gene3548|SMLT_RS17765	9	3/ 3	0	SMLT_RS17765,SMLT_RS17770,SMLT_RS17775
operon_1728	operons	NC_010943.1|gene3840|SMLT_RS19225	9	3/ 3	0	SMLT_RS19225,SMLT_RS19230,SMLT_RS19235
operon_1271	operons	NC_010943.1|gene2867|SMLT_RS14355	0	2/ 6	0.035	SMLT_RS14375,SMLT_RS14380
operon_0474	operons	NC_010943.1|gene1030|SMLT_RS05160	9	3/ 3	0	SMLT_RS05160,SMLT_RS05165,SMLT_RS05170
operon_1601	operons	NC_010943.1|gene3592|SMLT_RS17985	1	2/ 3	0.0029	SMLT_RS17985,SMLT_RS17990
operon_0788	operons	NC_010943.1|gene1722|SMLT_RS08620|ispG	9	2/ 2	0	SMLT_RS08620,SMLT_RS08625
operon_0501	operons	NC_010943.1|gene1081|SMLT_RS05415	1	2/ 3	0.0029	SMLT_RS05415,SMLT_RS05420
operon_0278	operons	NC_010943.1|gene554|SMLT_RS02780	1	2/ 3	0.0029	SMLT_RS02785,SMLT_RS02790
operon_1351	operons	NC_010943.1|gene3038|SMLT_RS15205	9	2/ 2	0	SMLT_RS15205,SMLT_RS15210
operon_1468	operons	NC_010943.1|gene3317|SMLT_RS16610	1	2/ 3	0.0029	SMLT_RS16610,SMLT_RS16615
operon_0270	operons	NC_010943.1|gene540|SMLT_RS02710	9	2/ 2	0	SMLT_RS02710,SMLT_RS02715
operon_1792	operons	NC_010943.1|gene3968|SMLT_RS19865	3	4/ 5	6.7e-05	SMLT_RS19865,SMLT_RS19875,SMLT_RS19880,SMLT_RS19885
operon_0958	operons	NC_010943.1|gene2156|SMLT_RS10785	9	3/ 3	0	SMLT_RS10785,SMLT_RS10790,SMLT_RS10795
operon_0509	operons	NC_010943.1|gene1109|SMLT_RS05555	9	3/ 3	0	SMLT_RS05555,SMLT_RS05560,SMLT_RS05565
operon_1522	operons	NC_010943.1|gene3424|SMLT_RS17145	9	2/ 2	0	SMLT_RS17145,SMLT_RS17150
operon_0938	operons	NC_010943.1|gene2124|SMLT_RS10625	9	3/ 3	0	SMLT_RS10625,SMLT_RS10630,SMLT_RS10635
operon_1342	operons	NC_010943.1|gene3014|SMLT_RS15085	9	3/ 3	0	SMLT_RS15085,SMLT_RS15090,SMLT_RS15095
operon_0274	operons	NC_010943.1|gene546|SMLT_RS02740	9	3/ 3	0	SMLT_RS02740,SMLT_RS02745,SMLT_RS02750
operon_1667	operons	NC_010943.1|gene3735|SMLT_RS18700	9	2/ 2	0	SMLT_RS18700,SMLT_RS18705
operon_1620	operons	NC_010943.1|gene3627|SMLT_RS18160	0	3/ 7	0.0093	SMLT_RS18180,SMLT_RS18185,SMLT_RS18190
operon_1385	operons	NC_010943.1|gene3120|SMLT_RS15615	9	2/ 2	0	SMLT_RS15615,SMLT_RS15620
operon_0286	operons	NC_010943.1|gene568|SMLT_RS02850	9	2/ 2	0	SMLT_RS02850,SMLT_RS02855
operon_0062	operons	NC_010943.1|gene109|SMLT_RS00550	9	2/ 2	0	SMLT_RS00550,SMLT_RS00555
operon_1899	operons	NC_010943.1|gene4182|SMLT_RS20935	1	2/ 4	0.0094	SMLT_RS20945,SMLT_RS20950
operon_1755	operons	NC_010943.1|gene3897|SMLT_RS19510	3	5/ 7	5.8e-05	SMLT_RS19510,SMLT_RS19515,SMLT_RS19520,SMLT_RS19525,SMLT_RS19530
operon_0463	operons	NC_010943.1|gene990|SMLT_RS04960	1	2/ 4	0.0094	SMLT_RS04965,SMLT_RS04975
operon_1926	operons	NC_010943.1|gene4246|SMLT_RS21255	1	2/ 3	0.0029	SMLT_RS21260,SMLT_RS21265
operon_0387	operons	NC_010943.1|gene806|SMLT_RS04040	2	3/ 4	0.00048	SMLT_RS04045,SMLT_RS04050,SMLT_RS04055
operon_1529	operons	NC_010943.1|gene3441|SMLT_RS17230|aroK	0	2/ 5	0.02	SMLT_RS17245,SMLT_RS17250
operon_0470	operons	NC_010943.1|gene1019|SMLT_RS05105	1	2/ 4	0.0094	SMLT_RS05110,SMLT_RS05120
operon_0502	operons	NC_010943.1|gene1084|SMLT_RS05430	9	7/ 7	0	SMLT_RS05430,SMLT_RS05435,SMLT_RS05440,SMLT_RS05445,SMLT_RS05450,SMLT_RS05455,SMLT_RS05460
operon_1150	operons	NC_010943.1|gene2587|SMLT_RS12945	9	2/ 2	0	SMLT_RS12945,SMLT_RS12950
operon_1352	operons	NC_010943.1|gene3040|SMLT_RS15215|sucA	9	3/ 3	0	SMLT_RS15215,SMLT_RS15220,SMLT_RS15225
operon_1931	operons	NC_010943.1|gene4254|SMLT_RS21295	1	2/ 4	0.0094	SMLT_RS21300,SMLT_RS21305
PF00753	Pfam	Metallo-beta-lactamase superfamily	0	3/ 7	0.018	SMLT_RS08765,SMLT_RS12725,SMLT_RS18125
PF02321	Pfam	Outer membrane efflux protein	0	5/11	0.0073	SMLT_RS07330,SMLT_RS08855,SMLT_RS13320,SMLT_RS18720,SMLT_RS19360
PF03477	Pfam	ATP cone domain	1	2/ 3	0.0073	SMLT_RS01160,SMLT_RS13520
PF06481	Pfam	COX Aromatic Rich Motif	9	2/ 2	0	SMLT_RS06535,SMLT_RS20930
PF16576	Pfam	Barrel-sandwich domain of CusB or HlyD membrane-fusion	1	8/18	0.0016	SMLT_RS07335,SMLT_RS08840,SMLT_RS15090,SMLT_RS18045,SMLT_RS18705,SMLT_RS19370,SMLT_RS19510,SMLT_RS20370
PF07660	Pfam	Secretin and TonB N terminus short domain	2	4/ 5	0.00031	SMLT_RS05990,SMLT_RS08480,SMLT_RS12940,SMLT_RS13580
PF12848	Pfam	ABC transporter	0	2/ 4	0.018	SMLT_RS03405,SMLT_RS09790
PF03061	Pfam	Thioesterase superfamily	0	2/ 4	0.018	SMLT_RS01180,SMLT_RS17670
PF00111	Pfam	2Fe-2S iron-sulfur cluster binding domain	1	2/ 3	0.0073	SMLT_RS13470,SMLT_RS21400
PF01966	Pfam	HD domain	1	2/ 3	0.0073	SMLT_RS06880,SMLT_RS07270
PF00005	Pfam	ABC transporter	0	12/45	0.018	SMLT_RS03405,SMLT_RS05600,SMLT_RS07060,SMLT_RS09790,SMLT_RS11325,SMLT_RS12790,SMLT_RS15615,SMLT_RS15620,SMLT_RS19515,SMLT_RS19520,SMLT_RS21405,SMLT_RS22185
PF00510	Pfam	Cytochrome c oxidase subunit III	1	2/ 3	0.0073	SMLT_RS06545,SMLT_RS20920
PF01458	Pfam	Uncharacterized protein family (UPF0051)	9	2/ 2	0	SMLT_RS05595,SMLT_RS05610
PF00140	Pfam	Sigma-70 factor, region 1.2	9	2/ 2	0	SMLT_RS19820,SMLT_RS20270
PF01380	Pfam	SIS domain	0	2/ 5	0.035	SMLT_RS05410,SMLT_RS19505
PF00175	Pfam	Oxidoreductase NAD-binding domain	2	4/ 5	0.00031	SMLT_RS05520,SMLT_RS13470,SMLT_RS15360,SMLT_RS21400
PF01810	Pfam	LysE type translocator	1	3/ 5	0.0073	SMLT_RS01175,SMLT_RS06015,SMLT_RS22245
PF13419	Pfam	Haloacid dehalogenase-like hydrolase	1	3/ 5	0.0073	SMLT_RS02750,SMLT_RS02790,SMLT_RS12455
PF02769	Pfam	AIR synthase related protein, C-terminal domain	0	2/ 4	0.018	SMLT_RS03260,SMLT_RS05460
PF00206	Pfam	Lyase	1	2/ 3	0.0073	SMLT_RS15195,SMLT_RS15200
PF05175	Pfam	Methyltransferase small domain	1	2/ 3	0.0073	SMLT_RS02740,SMLT_RS04020
PF02142	Pfam	MGS-like domain	1	2/ 3	0.0073	SMLT_RS10670,SMLT_RS20250
PF07715	Pfam	TonB-dependent Receptor Plug Domain	2	18/43	1.1e-05	SMLT_RS01695,SMLT_RS03785,SMLT_RS05165,SMLT_RS05545,SMLT_RS05565,SMLT_RS05990,SMLT_RS06850,SMLT_RS06950,SMLT_RS08480,SMLT_RS12645,SMLT_RS12940,SMLT_RS13485,SMLT_RS13580,SMLT_RS13970,SMLT_RS14400,SMLT_RS18575,SMLT_RS19060,SMLT_RS19685
PF04972	Pfam	BON domain	1	2/ 3	0.0073	SMLT_RS19215,SMLT_RS20355
PF00551	Pfam	Formyl transferase	1	2/ 3	0.0073	SMLT_RS05440,SMLT_RS19880
PF01168	Pfam	Alanine racemase, N-terminal domain	1	2/ 3	0.0073	SMLT_RS02715,SMLT_RS13940
PF03551	Pfam	Transcriptional regulator PadR-like family	9	2/ 2	0	SMLT_RS02335,SMLT_RS07120
PF00970	Pfam	Oxidoreductase FAD-binding domain	9	3/ 3	0	SMLT_RS13470,SMLT_RS15360,SMLT_RS21400
PF00529	Pfam	HlyD membrane-fusion protein of T1SS	0	4/10	0.018	SMLT_RS07335,SMLT_RS15090,SMLT_RS18045,SMLT_RS19370
PF00873	Pfam	AcrB/AcrD/AcrF family	0	5/16	0.031	SMLT_RS08845,SMLT_RS15095,SMLT_RS18040,SMLT_RS18700,SMLT_RS19365
PF00557	Pfam	Metallopeptidase family M24	0	2/ 4	0.018	SMLT_RS06765,SMLT_RS07265
PF00664	Pfam	ABC transporter transmembrane region	0	3/ 6	0.012	SMLT_RS07060,SMLT_RS15615,SMLT_RS15620
PF00595	Pfam	PDZ domain	9	2/ 2	0	SMLT_RS01790,SMLT_RS19240
PF00593	Pfam	TonB dependent receptor	1	18/46	3.6e-05	SMLT_RS01695,SMLT_RS03785,SMLT_RS05165,SMLT_RS05545,SMLT_RS05565,SMLT_RS05990,SMLT_RS06850,SMLT_RS06950,SMLT_RS08480,SMLT_RS12645,SMLT_RS12940,SMLT_RS13485,SMLT_RS13580,SMLT_RS13970,SMLT_RS14400,SMLT_RS18575,SMLT_RS19060,SMLT_RS19685
PF02779	Pfam	Transketolase, pyrimidine binding domain	0	2/ 5	0.035	SMLT_RS15215,SMLT_RS15950
PF12833	Pfam	Helix-turn-helix domain	0	5/13	0.014	SMLT_RS00865,SMLT_RS07320,SMLT_RS13300,SMLT_RS13855,SMLT_RS18615
PF00317	Pfam	Ribonucleotide reductase, all-alpha domain	9	2/ 2	0	SMLT_RS01160,SMLT_RS13520
PF01494	Pfam	FAD binding domain	0	3/ 7	0.018	SMLT_RS03935,SMLT_RS03940,SMLT_RS07000
PF00270	Pfam	DEAD/DEAH box helicase	0	4/12	0.032	SMLT_RS02885,SMLT_RS06885,SMLT_RS07010,SMLT_RS17565
PF01464	Pfam	Transglycosylase SLT domain	0	2/ 4	0.018	SMLT_RS02515,SMLT_RS19080
PF01569	Pfam	PAP2 superfamily	0	2/ 4	0.018	SMLT_RS08625,SMLT_RS18505
PF04545	Pfam	Sigma-70, region 4	0	2/ 4	0.018	SMLT_RS19820,SMLT_RS20270
PF13533	Pfam	Biotin-lipoyl like	0	2/ 5	0.035	SMLT_RS06935,SMLT_RS13315
PF02867	Pfam	Ribonucleotide reductase, barrel domain	9	2/ 2	0	SMLT_RS01160,SMLT_RS13520
PF00117	Pfam	Glutamine amidotransferase class-I	0	3/ 7	0.018	SMLT_RS08240,SMLT_RS10665,SMLT_RS13945
PF00268	Pfam	Ribonucleotide reductase, small chain	9	2/ 2	0	SMLT_RS01165,SMLT_RS13515
PF03626	Pfam	Prokaryotic Cytochrome C oxidase subunit IV	9	2/ 2	0	SMLT_RS06550,SMLT_RS20915
PF00116	Pfam	Cytochrome C oxidase subunit II, periplasmic domain	1	2/ 3	0.0073	SMLT_RS06535,SMLT_RS20930

## Sheet: Downregulated_GO
ClassID	Class	Description	Score	Hits / Class size	p-value	Genes from the class found in the hits
C	COG	METABOLISM; Energy production and conversion	0	39/146	0.00029	SMLT_RS00930,SMLT_RS02085,SMLT_RS04065,SMLT_RS04085,SMLT_RS04090,SMLT_RS05280,SMLT_RS06490,SMLT_RS07710,SMLT_RS07715,SMLT_RS07720,SMLT_RS10020,SMLT_RS10555,SMLT_RS11960,SMLT_RS11970,SMLT_RS12015,SMLT_RS13200,SMLT_RS13205,SMLT_RS13210,SMLT_RS13215,SMLT_RS14420,SMLT_RS15625,SMLT_RS16140,SMLT_RS16145,SMLT_RS16150,SMLT_RS16155,SMLT_RS16160,SMLT_RS16165,SMLT_RS16175,SMLT_RS16185,SMLT_RS16190,SMLT_RS16…
E	COG	METABOLISM; Amino acid transport and metabolism	0	35/136	0.00108	SMLT_RS00330,SMLT_RS00480,SMLT_RS00485,SMLT_RS00695,SMLT_RS02195,SMLT_RS03650,SMLT_RS04235,SMLT_RS08160,SMLT_RS08640,SMLT_RS10120,SMLT_RS10360,SMLT_RS10390,SMLT_RS10395,SMLT_RS10400,SMLT_RS10405,SMLT_RS10410,SMLT_RS10415,SMLT_RS10420,SMLT_RS10425,SMLT_RS10535,SMLT_RS10540,SMLT_RS15125,SMLT_RS16080,SMLT_RS17045,SMLT_RS17295,SMLT_RS17300,SMLT_RS17305,SMLT_RS18030,SMLT_RS18330,SMLT_RS18645,SMLT_RS18…
T	COG	CELLULAR PROCESSES AND SIGNALING; Signal transduction mechanisms	0	31/124	0.00311	SMLT_RS00705,SMLT_RS01730,SMLT_RS01735,SMLT_RS02585,SMLT_RS02590,SMLT_RS05815,SMLT_RS09685,SMLT_RS10290,SMLT_RS10570,SMLT_RS10810,SMLT_RS10860,SMLT_RS10865,SMLT_RS10900,SMLT_RS10905,SMLT_RS10940,SMLT_RS11180,SMLT_RS12570,SMLT_RS14105,SMLT_RS15790,SMLT_RS16965,SMLT_RS17125,SMLT_RS17475,SMLT_RS17490,SMLT_RS17495,SMLT_RS17880,SMLT_RS19665,SMLT_RS21205,SMLT_RS21210,SMLT_RS21510,SMLT_RS21930,SMLT_RS22…
N	COG	CELLULAR PROCESSES AND SIGNALING; Cell motility	9	26/ 26	0	SMLT_RS02680,SMLT_RS02685,SMLT_RS10885,SMLT_RS10890,SMLT_RS10920,SMLT_RS10925,SMLT_RS10930,SMLT_RS10945,SMLT_RS10950,SMLT_RS10955,SMLT_RS10960,SMLT_RS10965,SMLT_RS10970,SMLT_RS11000,SMLT_RS11005,SMLT_RS11010,SMLT_RS11065,SMLT_RS11070,SMLT_RS11080,SMLT_RS11095,SMLT_RS11110,SMLT_RS11115,SMLT_RS11120,SMLT_RS11125,SMLT_RS11135,SMLT_RS11140
U	COG	CELLULAR PROCESSES AND SIGNALING; Intracellular trafficking, secretion, and vesicular transport	0	12/ 40	0.01266	SMLT_RS03275,SMLT_RS03280,SMLT_RS03290,SMLT_RS03300,SMLT_RS03305,SMLT_RS03310,SMLT_RS06675,SMLT_RS12995,SMLT_RS13050,SMLT_RS13055,SMLT_RS17890,SMLT_RS18195
COG1404	eggNOG_COG	Belongs to the peptidase S8 family	9	2/ 2	0	SMLT_RS03270,SMLT_RS04110
COG0577	eggNOG_COG	efflux transmembrane transporter activity	0	2/ 5	0.03256	SMLT_RS01700,SMLT_RS07395
COG0835	eggNOG_COG	chemotaxis	9	4/ 4	0	SMLT_RS10845,SMLT_RS10875,SMLT_RS11145,SMLT_RS17485
COG2211	eggNOG_COG	Major facilitator Superfamily	9	2/ 2	0	SMLT_RS05715,SMLT_RS05800
COG0531	eggNOG_COG	amino acid	1	3/ 6	0.00829	SMLT_RS02195,SMLT_RS10535,SMLT_RS10540
COG1733	eggNOG_COG	regulation of RNA biosynthetic process	1	2/ 3	0.00547	SMLT_RS12225,SMLT_RS14415
COG0460	eggNOG_COG	homoserine dehydrogenase	9	2/ 2	0	SMLT_RS10360,SMLT_RS17295
COG0129	eggNOG_COG	dihydroxy-acid dehydratase activity	9	2/ 2	0	SMLT_RS08640,SMLT_RS21270
COG1473	eggNOG_COG	amidohydrolase	9	2/ 2	0	SMLT_RS10120,SMLT_RS20365
COG5001	eggNOG_COG	Diguanylate cyclase	2	4/ 6	0.00064	SMLT_RS02630,SMLT_RS14105,SMLT_RS15790,SMLT_RS18935
COG1609	eggNOG_COG	Transcriptional regulator	0	2/ 5	0.03256	SMLT_RS12250,SMLT_RS19145
COG0840	eggNOG_COG	transmembrane signaling receptor activity	2	5/ 8	0.0004	SMLT_RS06725,SMLT_RS10825,SMLT_RS10835,SMLT_RS10855,SMLT_RS17480
COG2801	eggNOG_COG	Transposase and inactivated derivatives	0	5/17	0.03256	SMLT_RS02345,SMLT_RS08015,SMLT_RS08915,SMLT_RS11580,SMLT_RS11900
COG0784	eggNOG_COG	Response regulator, receiver	0	4/11	0.02003	SMLT_RS10295,SMLT_RS10895,SMLT_RS11145,SMLT_RS21930
COG2165	eggNOG_COG	general secretion pathway protein	9	2/ 2	0	SMLT_RS03285,SMLT_RS03295
COG1360	eggNOG_COG	Flagellar Motor Protein	9	2/ 2	0	SMLT_RS02680,SMLT_RS10885
COG0069	eggNOG_COG	glutamate synthase activity	9	2/ 2	0	SMLT_RS00485,SMLT_RS08160
COG0527	eggNOG_COG	aspartate kinase activity	1	2/ 3	0.00547	SMLT_RS10360,SMLT_RS17295
GO:0000746	GO	conjugation	0	4/ 10	0.029	SMLT_RS06245,SMLT_RS06255,SMLT_RS13660,SMLT_RS14525
GO:0043683	GO	type IV pilus biogenesis	5	8/ 9	5e-07	SMLT_RS03310,SMLT_RS07820,SMLT_RS17890,SMLT_RS17895,SMLT_RS18195,SMLT_RS18200,SMLT_RS18205,SMLT_RS18215
GO:0001217	GO	DNA-binding transcription repressor activity	1	4/ 7	0.0049	SMLT_RS00610,SMLT_RS11035,SMLT_RS12250,SMLT_RS19665
GO:0071973	GO	bacterial-type flagellum-dependent cell motility	9	18/ 18	0	SMLT_RS10850,SMLT_RS10965,SMLT_RS10970,SMLT_RS10990,SMLT_RS11000,SMLT_RS11005,SMLT_RS11010,SMLT_RS11065,SMLT_RS11070,SMLT_RS11075,SMLT_RS11080,SMLT_RS11085,SMLT_RS11095,SMLT_RS11100,SMLT_RS11105,SMLT_RS11110,SMLT_RS11120,SMLT_RS11140
GO:0015627	GO	type II protein secretion system complex	1	6/ 12	0.0031	SMLT_RS03275,SMLT_RS03285,SMLT_RS03290,SMLT_RS03295,SMLT_RS13050,SMLT_RS13055
GO:0044780	GO	bacterial-type flagellum assembly	9	8/ 8	0	SMLT_RS10925,SMLT_RS10930,SMLT_RS10945,SMLT_RS10950,SMLT_RS10990,SMLT_RS11065,SMLT_RS11095,SMLT_RS11100
GO:0006740	GO	NADPH regeneration	9	2/ 2	0	SMLT_RS04065,SMLT_RS04090
GO:0008863	GO	formate dehydrogenase (NAD+) activity	0	2/ 4	0.03	SMLT_RS18310,SMLT_RS18320
GO:0006559	GO	L-phenylalanine catabolic process	0	2/ 4	0.03	SMLT_RS00330,SMLT_RS07695
GO:0004072	GO	aspartate kinase activity	1	2/ 3	0.0096	SMLT_RS10360,SMLT_RS17295
GO:0008080	GO	N-acetyltransferase activity	1	3/ 5	0.0078	SMLT_RS08165,SMLT_RS10125,SMLT_RS11455
GO:0036397	GO	formate dehydrogenase (quinone) activity	2	3/ 4	0.0021	SMLT_RS18310,SMLT_RS18315,SMLT_RS18320
GO:0008750	GO	NAD(P)+ transhydrogenase (AB-specific) activity	9	2/ 2	0	SMLT_RS04065,SMLT_RS04090
GO:0009097	GO	isoleucine biosynthetic process	1	3/ 5	0.0078	SMLT_RS18645,SMLT_RS18650,SMLT_RS21270
GO:0009088	GO	threonine biosynthetic process	2	4/ 5	0.00044	SMLT_RS10360,SMLT_RS10365,SMLT_RS10370,SMLT_RS17295
GO:0051538	GO	3 iron, 4 sulfur cluster binding	0	2/ 4	0.03	SMLT_RS00485,SMLT_RS13210
GO:0008746	GO	NAD(P)+ transhydrogenase activity	9	2/ 2	0	SMLT_RS04065,SMLT_RS04090
GO:0006935	GO	chemotaxis	9	25/ 32	4.4e-15	SMLT_RS02680,SMLT_RS02685,SMLT_RS06725,SMLT_RS10810,SMLT_RS10825,SMLT_RS10835,SMLT_RS10845,SMLT_RS10855,SMLT_RS10860,SMLT_RS10875,SMLT_RS10885,SMLT_RS10890,SMLT_RS10895,SMLT_RS10900,SMLT_RS10905,SMLT_RS10960,SMLT_RS10965,SMLT_RS11000,SMLT_RS11145,SMLT_RS11200,SMLT_RS14085,SMLT_RS17475,SMLT_RS17480,SMLT_RS17485,SMLT_RS20095
GO:0008121	GO	ubiquinol-cytochrome-c reductase activity	9	2/ 2	0	SMLT_RS07710,SMLT_RS07715
GO:0009420	GO	bacterial-type flagellum filament	9	3/ 3	0	SMLT_RS11075,SMLT_RS11080,SMLT_RS11085
GO:0044096	GO	type IV pilus	4	6/ 7	1.7e-05	SMLT_RS05270,SMLT_RS07815,SMLT_RS17895,SMLT_RS18200,SMLT_RS18205,SMLT_RS18215
GO:0000150	GO	recombinase activity	4	6/ 7	1.7e-05	SMLT_RS03180,SMLT_RS03330,SMLT_RS05290,SMLT_RS08340,SMLT_RS10830,SMLT_RS17010
GO:0031235	GO	intrinsic component of the cytoplasmic side of the plasma membrane	1	2/ 3	0.0096	SMLT_RS13210,SMLT_RS13215
GO:0008940	GO	nitrate reductase activity	9	3/ 3	0	SMLT_RS13200,SMLT_RS13210,SMLT_RS13215
GO:0006537	GO	glutamate biosynthetic process	9	2/ 2	0	SMLT_RS00480,SMLT_RS08160
GO:0044781	GO	bacterial-type flagellum organization	9	3/ 3	0	SMLT_RS10920,SMLT_RS10955,SMLT_RS10960
GO:0009090	GO	homoserine biosynthetic process	1	2/ 3	0.0096	SMLT_RS10360,SMLT_RS17295
GO:0007172	GO	signal complex assembly	2	4/ 5	0.00044	SMLT_RS06725,SMLT_RS10825,SMLT_RS10835,SMLT_RS10855
GO:0009306	GO	protein secretion	1	7/ 12	0.00049	SMLT_RS03305,SMLT_RS10925,SMLT_RS10930,SMLT_RS10950,SMLT_RS10955,SMLT_RS13650,SMLT_RS18195
GO:0045893	GO	positive regulation of transcription, DNA-templated	0	8/ 21	0.0089	SMLT_RS05200,SMLT_RS06265,SMLT_RS06290,SMLT_RS07725,SMLT_RS10465,SMLT_RS12250,SMLT_RS13755,SMLT_RS19665
GO:0016691	GO	chloride peroxidase activity	1	2/ 3	0.0096	SMLT_RS12020,SMLT_RS13700
GO:0043107	GO	type IV pilus-dependent motility	7	13/ 15	7.2e-10	SMLT_RS02910,SMLT_RS03310,SMLT_RS05270,SMLT_RS05275,SMLT_RS07815,SMLT_RS07820,SMLT_RS15585,SMLT_RS17890,SMLT_RS17895,SMLT_RS18200,SMLT_RS18205,SMLT_RS18215,SMLT_RS19665
GO:1902021	GO	regulation of bacterial-type flagellum-dependent cell motility	3	5/ 6	9e-05	SMLT_RS06725,SMLT_RS10825,SMLT_RS10835,SMLT_RS10855,SMLT_RS11035
GO:0009986	GO	cell surface	0	4/ 10	0.029	SMLT_RS03265,SMLT_RS17895,SMLT_RS18235,SMLT_RS19125
GO:0008800	GO	beta-lactamase activity	1	2/ 3	0.0096	SMLT_RS02230,SMLT_RS17735
GO:0046294	GO	formaldehyde catabolic process	9	2/ 2	0	SMLT_RS18940,SMLT_RS18950
GO:0051539	GO	4 iron, 4 sulfur cluster binding	0	18/ 56	0.0026	SMLT_RS00480,SMLT_RS00930,SMLT_RS08640,SMLT_RS11965,SMLT_RS13185,SMLT_RS13210,SMLT_RS13215,SMLT_RS13255,SMLT_RS16165,SMLT_RS16175,SMLT_RS16180,SMLT_RS16670,SMLT_RS16875,SMLT_RS17175,SMLT_RS18310,SMLT_RS18315,SMLT_RS18675,SMLT_RS21270
GO:0030694	GO	bacterial-type flagellum basal body, rod	9	2/ 2	0	SMLT_RS11135,SMLT_RS11140
GO:0009326	GO	formate dehydrogenase complex	2	3/ 4	0.0021	SMLT_RS18310,SMLT_RS18315,SMLT_RS18320
GO:0046872	GO	metal ion binding	0	63/295	0.014	SMLT_RS00480,SMLT_RS00485,SMLT_RS00695,SMLT_RS00875,SMLT_RS00930,SMLT_RS01115,SMLT_RS01645,SMLT_RS02070,SMLT_RS02875,SMLT_RS03280,SMLT_RS04630,SMLT_RS05575,SMLT_RS07575,SMLT_RS07710,SMLT_RS07715,SMLT_RS07720,SMLT_RS07815,SMLT_RS08440,SMLT_RS08640,SMLT_RS10405,SMLT_RS10455,SMLT_RS10865,SMLT_RS10905,SMLT_RS11685,SMLT_RS11965,SMLT_RS11970,SMLT_RS12015,SMLT_RS12070,SMLT_RS12090,SMLT_RS12575,SMLT_RS12…
GO:0071111	GO	cyclic-guanylate-specific phosphodiesterase activity	0	5/ 11	0.0096	SMLT_RS05815,SMLT_RS09685,SMLT_RS10940,SMLT_RS11180,SMLT_RS12570
GO:0032110	GO	regulation of protein histidine kinase activity	2	4/ 5	0.00044	SMLT_RS06725,SMLT_RS10825,SMLT_RS10835,SMLT_RS10855
GO:0004412	GO	homoserine dehydrogenase activity	9	2/ 2	0	SMLT_RS10360,SMLT_RS17295
GO:0016021	GO	integral component of membrane	0	98/463	0.0028	SMLT_RS00140,SMLT_RS00160,SMLT_RS00705,SMLT_RS00820,SMLT_RS01730,SMLT_RS02065,SMLT_RS02070,SMLT_RS02080,SMLT_RS02085,SMLT_RS02195,SMLT_RS02680,SMLT_RS02685,SMLT_RS03265,SMLT_RS03280,SMLT_RS03285,SMLT_RS03290,SMLT_RS03295,SMLT_RS03300,SMLT_RS03305,SMLT_RS03310,SMLT_RS03760,SMLT_RS04085,SMLT_RS05715,SMLT_RS05815,SMLT_RS05910,SMLT_RS06255,SMLT_RS07300,SMLT_RS07390,SMLT_RS07565,SMLT_RS07710,SMLT_RS07…
GO:0009061	GO	anaerobic respiration	2	6/ 9	0.00035	SMLT_RS13200,SMLT_RS13210,SMLT_RS13215,SMLT_RS18310,SMLT_RS18315,SMLT_RS18320
GO:0035438	GO	cyclic-di-GMP binding	1	2/ 3	0.0096	SMLT_RS10850,SMLT_RS11035
GO:1900192	GO	positive regulation of single-species biofilm formation	9	2/ 2	0	SMLT_RS10905,SMLT_RS19665
GO:0071230	GO	cellular response to amino acid stimulus	2	4/ 5	0.00044	SMLT_RS06725,SMLT_RS10825,SMLT_RS10835,SMLT_RS10855
GO:0006878	GO	cellular copper ion homeostasis	2	3/ 4	0.0021	SMLT_RS10450,SMLT_RS11650,SMLT_RS17580
GO:0031224	GO	intrinsic component of membrane	9	2/ 2	0	SMLT_RS13210,SMLT_RS13215
GO:0044799	GO	NarGHI complex	9	3/ 3	0	SMLT_RS13200,SMLT_RS13210,SMLT_RS13215
GO:0046686	GO	response to cadmium ion	0	3/ 7	0.032	SMLT_RS00160,SMLT_RS11765,SMLT_RS21830
GO:0050920	GO	regulation of chemotaxis	3	5/ 6	9e-05	SMLT_RS06725,SMLT_RS10825,SMLT_RS10835,SMLT_RS10855,SMLT_RS10900
GO:0005576	GO	extracellular region	0	11/ 34	0.012	SMLT_RS03270,SMLT_RS04110,SMLT_RS11070,SMLT_RS11075,SMLT_RS11080,SMLT_RS11085,SMLT_RS11095,SMLT_RS14540,SMLT_RS14825,SMLT_RS16085,SMLT_RS19125
GO:0015420	GO	ATPase-coupled vitamin B12 transmembrane transporter activity	1	8/ 17	0.0018	SMLT_RS02875,SMLT_RS10455,SMLT_RS16555,SMLT_RS17355,SMLT_RS17815,SMLT_RS19070,SMLT_RS19755,SMLT_RS21045
GO:0003861	GO	3-isopropylmalate dehydratase activity	9	2/ 2	0	SMLT_RS18675,SMLT_RS18680
GO:0051287	GO	NAD binding	0	8/ 26	0.034	SMLT_RS01255,SMLT_RS04065,SMLT_RS06490,SMLT_RS08155,SMLT_RS10395,SMLT_RS16180,SMLT_RS16190,SMLT_RS18685
GO:0042126	GO	nitrate metabolic process	9	2/ 2	0	SMLT_RS13210,SMLT_RS13215
GO:0009424	GO	bacterial-type flagellum hook	9	6/ 6	0	SMLT_RS11070,SMLT_RS11095,SMLT_RS11115,SMLT_RS11120,SMLT_RS11125,SMLT_RS11135
GO:0009593	GO	detection of chemical stimulus	1	4/ 6	0.002	SMLT_RS06725,SMLT_RS10825,SMLT_RS10835,SMLT_RS10855
GO:0006313	GO	transposition, DNA-mediated	1	7/ 15	0.003	SMLT_RS03180,SMLT_RS03330,SMLT_RS05290,SMLT_RS08340,SMLT_RS10830,SMLT_RS11570,SMLT_RS17010
GO:0016798	GO	hydrolase activity, acting on glycosyl bonds	1	3/ 5	0.0078	SMLT_RS10480,SMLT_RS11100,SMLT_RS21040
GO:0000107	GO	imidazoleglycerol-phosphate synthase activity	9	2/ 2	0	SMLT_RS10410,SMLT_RS10420
GO:0048870	GO	cell motility	3	5/ 6	9e-05	SMLT_RS06725,SMLT_RS10825,SMLT_RS10835,SMLT_RS10855,SMLT_RS17890
GO:0009425	GO	bacterial-type flagellum basal body	9	11/ 11	0	SMLT_RS10850,SMLT_RS10945,SMLT_RS10950,SMLT_RS10955,SMLT_RS10960,SMLT_RS10965,SMLT_RS10970,SMLT_RS11000,SMLT_RS11010,SMLT_RS11120,SMLT_RS11125
GO:0015288	GO	porin activity	0	9/ 23	0.0051	SMLT_RS02875,SMLT_RS06675,SMLT_RS10455,SMLT_RS16555,SMLT_RS17355,SMLT_RS17815,SMLT_RS19070,SMLT_RS19755,SMLT_RS21045
GO:0006777	GO	Mo-molybdopterin cofactor biosynthetic process	4	6/ 7	1.7e-05	SMLT_RS12745,SMLT_RS13230,SMLT_RS13235,SMLT_RS13245,SMLT_RS13250,SMLT_RS13255
GO:0008137	GO	NADH dehydrogenase (ubiquinone) activity	3	7/ 9	2e-05	SMLT_RS16140,SMLT_RS16145,SMLT_RS16150,SMLT_RS16160,SMLT_RS16175,SMLT_RS16180,SMLT_RS16195
GO:0097054	GO	L-glutamate biosynthetic process	1	2/ 3	0.0096	SMLT_RS00480,SMLT_RS00485
GO:0048038	GO	quinone binding	5	12/ 16	1.2e-07	SMLT_RS16140,SMLT_RS16145,SMLT_RS16150,SMLT_RS16155,SMLT_RS16160,SMLT_RS16165,SMLT_RS16170,SMLT_RS16175,SMLT_RS16180,SMLT_RS16185,SMLT_RS16190,SMLT_RS16195
GO:0004355	GO	glutamate synthase (NADPH) activity	1	2/ 3	0.0096	SMLT_RS00480,SMLT_RS00485
GO:0016888	GO	endodeoxyribonuclease activity, producing 5'-phosphomonoesters	0	2/ 4	0.03	SMLT_RS02910,SMLT_RS05275
GO:0009099	GO	valine biosynthetic process	2	3/ 4	0.0021	SMLT_RS18645,SMLT_RS18650,SMLT_RS21270
GO:0015074	GO	DNA integration	0	6/ 19	0.047	SMLT_RS02345,SMLT_RS08015,SMLT_RS08915,SMLT_RS11540,SMLT_RS11580,SMLT_RS11900
GO:0008324	GO	cation transmembrane transporter activity	0	4/ 10	0.029	SMLT_RS00160,SMLT_RS11655,SMLT_RS11765,SMLT_RS21840
GO:0005198	GO	structural molecule activity	3	6/ 8	9.5e-05	SMLT_RS11010,SMLT_RS11075,SMLT_RS11080,SMLT_RS11085,SMLT_RS11095,SMLT_RS11105
GO:0006811	GO	ion transport	0	11/ 31	0.006	SMLT_RS02685,SMLT_RS02875,SMLT_RS06675,SMLT_RS10455,SMLT_RS10890,SMLT_RS16555,SMLT_RS17355,SMLT_RS17815,SMLT_RS19070,SMLT_RS19755,SMLT_RS21045
GO:0005507	GO	copper ion binding	0	7/ 17	0.0078	SMLT_RS02065,SMLT_RS02080,SMLT_RS10450,SMLT_RS10465,SMLT_RS11650,SMLT_RS17575,SMLT_RS17580
GO:0009086	GO	methionine biosynthetic process	1	6/ 10	0.00082	SMLT_RS03650,SMLT_RS12335,SMLT_RS15125,SMLT_RS17295,SMLT_RS17300,SMLT_RS17305
GO:0004803	GO	transposase activity	1	7/ 13	0.001	SMLT_RS03180,SMLT_RS03330,SMLT_RS05290,SMLT_RS08340,SMLT_RS10830,SMLT_RS11570,SMLT_RS17010
GO:0071732	GO	cellular response to nitric oxide	1	5/ 8	0.0013	SMLT_RS05815,SMLT_RS09685,SMLT_RS10940,SMLT_RS11180,SMLT_RS12570
GO:0030246	GO	carbohydrate binding	1	6/ 10	0.00082	SMLT_RS02225,SMLT_RS07785,SMLT_RS10480,SMLT_RS16085,SMLT_RS16415,SMLT_RS21050
GO:0004888	GO	transmembrane signaling receptor activity	2	8/ 12	5.7e-05	SMLT_RS06725,SMLT_RS10825,SMLT_RS10835,SMLT_RS10855,SMLT_RS11200,SMLT_RS14085,SMLT_RS17480,SMLT_RS20095
GO:0050136	GO	NADH dehydrogenase (quinone) activity	9	3/ 3	0	SMLT_RS16155,SMLT_RS16165,SMLT_RS16190
GO:0009098	GO	leucine biosynthetic process	2	4/ 5	0.00044	SMLT_RS18665,SMLT_RS18675,SMLT_RS18680,SMLT_RS18685
GO:0006814	GO	sodium ion transport	2	3/ 4	0.0021	SMLT_RS05715,SMLT_RS07300,SMLT_RS21370
GO:0051537	GO	2 iron, 2 sulfur cluster binding	0	6/ 16	0.019	SMLT_RS05575,SMLT_RS07710,SMLT_RS11970,SMLT_RS12070,SMLT_RS16175,SMLT_RS16185
GO:0001514	GO	selenocysteine incorporation	9	2/ 2	0	SMLT_RS18330,SMLT_RS18335
GO:2000147	GO	positive regulation of cell motility	9	2/ 2	0	SMLT_RS10910,SMLT_RS19665
GO:0042773	GO	ATP synthesis coupled electron transport	3	5/ 6	9e-05	SMLT_RS16140,SMLT_RS16145,SMLT_RS16150,SMLT_RS16155,SMLT_RS16175
GO:0071978	GO	bacterial-type flagellum-dependent swarming motility	2	8/ 13	0.00013	SMLT_RS02685,SMLT_RS10890,SMLT_RS11115,SMLT_RS11120,SMLT_RS11125,SMLT_RS11135,SMLT_RS15585,SMLT_RS19665
GO:0015944	GO	formate oxidation	2	3/ 4	0.0021	SMLT_RS18310,SMLT_RS18315,SMLT_RS18320
GO:0015628	GO	protein secretion by the type II secretion system	1	8/ 16	0.001	SMLT_RS03275,SMLT_RS03280,SMLT_RS03285,SMLT_RS03290,SMLT_RS03295,SMLT_RS13050,SMLT_RS13055,SMLT_RS17905
GO:0044010	GO	single-species biofilm formation	1	2/ 3	0.0096	SMLT_RS00610,SMLT_RS21930
GO:0098561	GO	methyl accepting chemotaxis protein complex	2	4/ 5	0.00044	SMLT_RS06725,SMLT_RS10825,SMLT_RS10835,SMLT_RS10855
GO:0042128	GO	nitrate assimilation	3	6/ 8	9.5e-05	SMLT_RS13190,SMLT_RS13200,SMLT_RS13205,SMLT_RS13210,SMLT_RS13215,SMLT_RS13220
GO:0007165	GO	signal transduction	3	11/ 16	1.9e-06	SMLT_RS06725,SMLT_RS10825,SMLT_RS10835,SMLT_RS10845,SMLT_RS10855,SMLT_RS10875,SMLT_RS11200,SMLT_RS14085,SMLT_RS17480,SMLT_RS17485,SMLT_RS20095
GO:0009055	GO	electron transfer activity	0	13/ 47	0.03	SMLT_RS00930,SMLT_RS07720,SMLT_RS09795,SMLT_RS11970,SMLT_RS13200,SMLT_RS13210,SMLT_RS13215,SMLT_RS15625,SMLT_RS16175,SMLT_RS16670,SMLT_RS18310,SMLT_RS18315,SMLT_RS18320
GO:0046930	GO	pore complex	1	9/ 22	0.0034	SMLT_RS02875,SMLT_RS06675,SMLT_RS10455,SMLT_RS16555,SMLT_RS17355,SMLT_RS17815,SMLT_RS19070,SMLT_RS19755,SMLT_RS21045
GO:0016903	GO	oxidoreductase activity, acting on the aldehyde or oxo group of donors	9	2/ 2	0	SMLT_RS11960,SMLT_RS11965
GO:0097588	GO	archaeal or bacterial-type flagellum-dependent cell motility	9	5/ 5	0	SMLT_RS02680,SMLT_RS10885,SMLT_RS10900,SMLT_RS10905,SMLT_RS10960
GO:0043546	GO	molybdopterin cofactor binding	1	2/ 3	0.0096	SMLT_RS13215,SMLT_RS18310
GO:0000105	GO	histidine biosynthetic process	4	8/ 10	4.1e-06	SMLT_RS10390,SMLT_RS10395,SMLT_RS10400,SMLT_RS10405,SMLT_RS10410,SMLT_RS10415,SMLT_RS10420,SMLT_RS10425
GO:0009279	GO	cell outer membrane	0	22/ 92	0.038	SMLT_RS02225,SMLT_RS02875,SMLT_RS03265,SMLT_RS06675,SMLT_RS07390,SMLT_RS07785,SMLT_RS10455,SMLT_RS11110,SMLT_RS12240,SMLT_RS13480,SMLT_RS16415,SMLT_RS17355,SMLT_RS17580,SMLT_RS17815,SMLT_RS18195,SMLT_RS18235,SMLT_RS19070,SMLT_RS19125,SMLT_RS19165,SMLT_RS19755,SMLT_RS21045,SMLT_RS21190
GO:0022904	GO	respiratory electron transport chain	0	3/ 7	0.032	SMLT_RS00930,SMLT_RS07715,SMLT_RS18320
GO:0003774	GO	motor activity	9	6/ 6	0	SMLT_RS10965,SMLT_RS10970,SMLT_RS11000,SMLT_RS11005,SMLT_RS11010,SMLT_RS11110
GO:0052621	GO	diguanylate cyclase activity	1	8/ 18	0.0027	SMLT_RS05815,SMLT_RS07575,SMLT_RS10940,SMLT_RS11180,SMLT_RS12570,SMLT_RS14105,SMLT_RS20695,SMLT_RS22105
GO:0047770	GO	carboxylate reductase activity	9	3/ 3	0	SMLT_RS11960,SMLT_RS11965,SMLT_RS11970
GO:0005886	GO	plasma membrane	0	118/552	0.00058	SMLT_RS00140,SMLT_RS00160,SMLT_RS00705,SMLT_RS00820,SMLT_RS01730,SMLT_RS02065,SMLT_RS02070,SMLT_RS02080,SMLT_RS02085,SMLT_RS02195,SMLT_RS02585,SMLT_RS02680,SMLT_RS02685,SMLT_RS03275,SMLT_RS03280,SMLT_RS03285,SMLT_RS03290,SMLT_RS03295,SMLT_RS03305,SMLT_RS03310,SMLT_RS03760,SMLT_RS04065,SMLT_RS04085,SMLT_RS04090,SMLT_RS05715,SMLT_RS05800,SMLT_RS05815,SMLT_RS05910,SMLT_RS06255,SMLT_RS07395,SMLT_RS07…
GO:0043113	GO	receptor clustering	2	4/ 5	0.00044	SMLT_RS06725,SMLT_RS10825,SMLT_RS10835,SMLT_RS10855
IPR015867	IPR	Nitrogen regulatory protein PII/ATP phosphoribosyltransferase, C-terminal	0	2/ 4	0.032	SMLT_RS00700,SMLT_RS10390
IPR018076	IPR	Type II secretion system F domain	9	3/ 3	0	SMLT_RS03280,SMLT_RS13050,SMLT_RS17905
IPR003004	IPR	GspF/PilC family	9	3/ 3	0	SMLT_RS03280,SMLT_RS13050,SMLT_RS17905
IPR002545	IPR	CheW-like domain	9	7/ 7	0	SMLT_RS10845,SMLT_RS10860,SMLT_RS10875,SMLT_RS10895,SMLT_RS11145,SMLT_RS17475,SMLT_RS17485
IPR011650	IPR	Peptidase M20, dimerisation domain	0	2/ 4	0.032	SMLT_RS10120,SMLT_RS20365
IPR025948	IPR	HTH-like domain	0	6/14	0.012	SMLT_RS02345,SMLT_RS08015,SMLT_RS08915,SMLT_RS11540,SMLT_RS11580,SMLT_RS11900
IPR036641	IPR	HPT domain superfamily	0	4/11	0.043	SMLT_RS10860,SMLT_RS10895,SMLT_RS17475,SMLT_RS21510
IPR007280	IPR	Peptidase, C-terminal, archaeal/bacterial	9	2/ 2	0	SMLT_RS03270,SMLT_RS04110
IPR005106	IPR	Aspartate/homoserine dehydrogenase, NAD-binding	9	2/ 2	0	SMLT_RS10360,SMLT_RS17295
IPR039315	IPR	Chemotaxis protein CheW	9	3/ 3	0	SMLT_RS10845,SMLT_RS10875,SMLT_RS17485
IPR003122	IPR	Chemotaxis methyl-accepting receptor Tar-related, ligand-binding	1	5/ 8	0.0015	SMLT_RS06725,SMLT_RS10825,SMLT_RS10835,SMLT_RS10855,SMLT_RS20095
IPR020013	IPR	Flagellar hook-basal body protein, FlgE/F/G	9	3/ 3	0	SMLT_RS11115,SMLT_RS11120,SMLT_RS11125
IPR029787	IPR	Nucleotide cyclase	1	13/28	0.00015	SMLT_RS02630,SMLT_RS05815,SMLT_RS07575,SMLT_RS09685,SMLT_RS09730,SMLT_RS10940,SMLT_RS11180,SMLT_RS12570,SMLT_RS14105,SMLT_RS15790,SMLT_RS18935,SMLT_RS20695,SMLT_RS22105
IPR037237	IPR	IlvD/EDD, N-terminal domain	9	2/ 2	0	SMLT_RS08640,SMLT_RS21270
IPR036061	IPR	CheW-like domain superfamily	9	7/ 7	0	SMLT_RS10845,SMLT_RS10860,SMLT_RS10875,SMLT_RS10895,SMLT_RS11145,SMLT_RS17475,SMLT_RS17485
IPR013369	IPR	Type II secretion system GspE	9	2/ 2	0	SMLT_RS03275,SMLT_RS13055
IPR001453	IPR	MoaB/Mog domain	9	2/ 2	0	SMLT_RS13245,SMLT_RS13250
IPR001030	IPR	Aconitase/3-isopropylmalate dehydratase large subunit, alpha/beta/alpha domain	0	2/ 4	0.032	SMLT_RS17175,SMLT_RS18675
IPR001992	IPR	Type II secretion system conserved site	9	3/ 3	0	SMLT_RS03280,SMLT_RS13050,SMLT_RS17905
IPR001342	IPR	Homoserine dehydrogenase, catalytic	9	2/ 2	0	SMLT_RS10360,SMLT_RS17295
IPR002577	IPR	Helix-turn-helix, HxlR type	1	2/ 3	0.012	SMLT_RS12225,SMLT_RS14415
IPR024605	IPR	NAD(P) transhydrogenase, alpha subunit, C-terminal	9	2/ 2	0	SMLT_RS04065,SMLT_RS04085
IPR019776	IPR	Flagellar basal body rod protein, conserved site	9	6/ 6	0	SMLT_RS11095,SMLT_RS11115,SMLT_RS11120,SMLT_RS11125,SMLT_RS11135,SMLT_RS11140
IPR027467	IPR	Molybdopterin oxidoreductase, molybdopterin cofactor binding site	1	2/ 3	0.012	SMLT_RS13215,SMLT_RS18310
IPR004089	IPR	Methyl-accepting chemotaxis protein (MCP) signalling domain	2	8/12	4.9e-05	SMLT_RS06725,SMLT_RS10825,SMLT_RS10835,SMLT_RS10855,SMLT_RS11200,SMLT_RS14085,SMLT_RS17480,SMLT_RS20095
IPR004763	IPR	Cation efflux system CzcA/CusA/SilA/NccA/HelA/CnrA	2	4/ 5	0.00049	SMLT_RS00160,SMLT_RS11655,SMLT_RS11765,SMLT_RS21840
IPR037257	IPR	General secretory system II, protein E, N-terminal superfamily	1	3/ 5	0.011	SMLT_RS03275,SMLT_RS13055,SMLT_RS17890
IPR017896	IPR	4Fe-4S ferredoxin-type, iron-sulphur binding domain	1	6/11	0.0021	SMLT_RS00480,SMLT_RS00930,SMLT_RS13210,SMLT_RS16165,SMLT_RS16670,SMLT_RS18315
IPR017439	IPR	Amidohydrolase	9	2/ 2	0	SMLT_RS10120,SMLT_RS20365
IPR005594	IPR	YadA-like, C-terminal	0	2/ 4	0.032	SMLT_RS03265,SMLT_RS18235
IPR029752	IPR	D-isomer specific 2-hydroxyacid dehydrogenase, NAD-binding domain conserved site 1	1	2/ 3	0.012	SMLT_RS06490,SMLT_RS18995
IPR007831	IPR	General secretory system II, protein E, N-terminal	0	2/ 4	0.032	SMLT_RS03275,SMLT_RS17890
IPR035440	IPR	Methyl-accepting chemotaxis protein, four helix bundle domain superfamily	1	5/ 8	0.0015	SMLT_RS06725,SMLT_RS10825,SMLT_RS10835,SMLT_RS10855,SMLT_RS20095
IPR013656	IPR	PAS fold-4	0	2/ 4	0.032	SMLT_RS02630,SMLT_RS14105
IPR013655	IPR	PAS fold-3	0	3/ 6	0.021	SMLT_RS02630,SMLT_RS14085,SMLT_RS14105
IPR010930	IPR	Flagellar basal-body/hook protein, C-terminal domain	9	5/ 5	0	SMLT_RS11095,SMLT_RS11115,SMLT_RS11120,SMLT_RS11125,SMLT_RS11135
IPR001492	IPR	Flagellin	9	3/ 3	0	SMLT_RS11075,SMLT_RS11080,SMLT_RS11085
IPR023299	IPR	P-type ATPase, cytoplasmic domain N	0	2/ 4	0.032	SMLT_RS11685,SMLT_RS12665
IPR036008	IPR	Aconitase, iron-sulfur domain	0	2/ 4	0.032	SMLT_RS17175,SMLT_RS18675
IPR001750	IPR	NADH:quinone oxidoreductase/Mrp antiporter, membrane subunit	1	3/ 5	0.011	SMLT_RS16140,SMLT_RS16145,SMLT_RS16150
IPR011006	IPR	CheY-like superfamily	0	22/84	0.015	SMLT_RS01735,SMLT_RS02590,SMLT_RS07575,SMLT_RS09730,SMLT_RS10290,SMLT_RS10295,SMLT_RS10810,SMLT_RS10865,SMLT_RS10895,SMLT_RS10905,SMLT_RS11035,SMLT_RS11145,SMLT_RS12375,SMLT_RS17125,SMLT_RS17475,SMLT_RS17490,SMLT_RS17495,SMLT_RS19665,SMLT_RS20040,SMLT_RS21210,SMLT_RS21510,SMLT_RS21930
IPR011050	IPR	Pectin lyase fold/virulence factor	0	3/ 7	0.033	SMLT_RS12405,SMLT_RS13480,SMLT_RS19125
IPR000160	IPR	GGDEF domain	1	13/28	0.00015	SMLT_RS02630,SMLT_RS05815,SMLT_RS07575,SMLT_RS09685,SMLT_RS09730,SMLT_RS10940,SMLT_RS11180,SMLT_RS12570,SMLT_RS14105,SMLT_RS15790,SMLT_RS18935,SMLT_RS20695,SMLT_RS22105
IPR011049	IPR	Serralysin-like metalloprotease, C-terminal	0	2/ 4	0.032	SMLT_RS03265,SMLT_RS18235
IPR003346	IPR	Transposase, IS116/IS110/IS902	9	6/ 6	0	SMLT_RS03180,SMLT_RS03330,SMLT_RS05290,SMLT_RS08340,SMLT_RS10830,SMLT_RS17010
IPR002933	IPR	Peptidase M20	0	2/ 4	0.032	SMLT_RS10120,SMLT_RS20365
IPR025877	IPR	MobA-like NTP transferase	1	2/ 3	0.012	SMLT_RS11950,SMLT_RS13230
IPR001482	IPR	Type II/IV secretion system protein	4	8/10	3.1e-06	SMLT_RS02910,SMLT_RS03275,SMLT_RS05270,SMLT_RS05275,SMLT_RS06245,SMLT_RS13055,SMLT_RS13660,SMLT_RS17890
IPR004090	IPR	Chemotaxis methyl-accepting receptor	2	8/12	4.9e-05	SMLT_RS06725,SMLT_RS10825,SMLT_RS10835,SMLT_RS10855,SMLT_RS11200,SMLT_RS14085,SMLT_RS17480,SMLT_RS20095
IPR018303	IPR	P-type ATPase, phosphorylation site	0	2/ 4	0.032	SMLT_RS11685,SMLT_RS12665
IPR019885	IPR	Transcription regulator HTH, AsnC-type, conserved site	0	2/ 4	0.032	SMLT_RS00335,SMLT_RS13110
IPR008284	IPR	Molybdenum cofactor biosynthesis, conserved site	9	2/ 2	0	SMLT_RS13245,SMLT_RS13250
IPR037524	IPR	PA14/GLEYA domain	1	2/ 3	0.012	SMLT_RS19165,SMLT_RS21050
IPR002293	IPR	Amino acid/polyamine transporter I	0	3/ 7	0.033	SMLT_RS02195,SMLT_RS10535,SMLT_RS10540
IPR011147	IPR	Bifunctional aspartokinase/homoserine dehydrogenase I	9	2/ 2	0	SMLT_RS10360,SMLT_RS17295
IPR025713	IPR	Motility protein B, N-terminal domain	9	2/ 2	0	SMLT_RS02680,SMLT_RS10885
IPR008207	IPR	Signal transduction histidine kinase, phosphotransfer (Hpt) domain	0	4/11	0.043	SMLT_RS10860,SMLT_RS10895,SMLT_RS17475,SMLT_RS21510
IPR003660	IPR	HAMP domain	0	11/35	0.018	SMLT_RS06725,SMLT_RS10570,SMLT_RS10825,SMLT_RS10835,SMLT_RS10855,SMLT_RS11200,SMLT_RS17480,SMLT_RS20035,SMLT_RS20095,SMLT_RS21205,SMLT_RS21510
IPR002059	IPR	Cold-shock protein, DNA-binding	1	2/ 3	0.012	SMLT_RS15310,SMLT_RS16845
IPR006657	IPR	Molybdopterin dinucleotide-binding domain	1	2/ 3	0.012	SMLT_RS13215,SMLT_RS18310
IPR037409	IPR	HTH-type transcriptional regulator XapR, PBP2 domain	9	2/ 2	0	SMLT_RS06265,SMLT_RS06290
IPR004105	IPR	Histidine kinase CheA-like, homodimeric domain	9	2/ 2	0	SMLT_RS10860,SMLT_RS10895
IPR004758	IPR	Amino acid transporter	1	2/ 3	0.012	SMLT_RS10535,SMLT_RS10540
IPR015928	IPR	Aconitase/3-isopropylmalate dehydratase, swivel	0	2/ 4	0.032	SMLT_RS17175,SMLT_RS18680
IPR013784	IPR	Carbohydrate-binding-like fold	1	3/ 4	0.0027	SMLT_RS02225,SMLT_RS07785,SMLT_RS16415
IPR007492	IPR	LytTR DNA-binding domain	0	2/ 4	0.032	SMLT_RS02590,SMLT_RS19665
IPR016174	IPR	Di-haem cytochrome, transmembrane	1	2/ 3	0.012	SMLT_RS07715,SMLT_RS18320
IPR004846	IPR	Type II/III secretion system	0	2/ 4	0.032	SMLT_RS13650,SMLT_RS18195
IPR017941	IPR	Rieske [2Fe-2S] iron-sulphur domain	9	3/ 3	0	SMLT_RS05575,SMLT_RS07710,SMLT_RS12070
IPR001633	IPR	EAL domain	1	10/19	0.00018	SMLT_RS02630,SMLT_RS05815,SMLT_RS09685,SMLT_RS09730,SMLT_RS10940,SMLT_RS11180,SMLT_RS12570,SMLT_RS14105,SMLT_RS15790,SMLT_RS18935
IPR015931	IPR	Aconitase/3-isopropylmalate dehydratase large subunit, alpha/beta/alpha, subdomain 1/3	0	2/ 4	0.032	SMLT_RS17175,SMLT_RS18675
IPR001029	IPR	Flagellin, D0/D1 domain	9	3/ 3	0	SMLT_RS11075,SMLT_RS11080,SMLT_RS11085
IPR005805	IPR	Rieske iron-sulphur protein, C-terminal	9	2/ 2	0	SMLT_RS07710,SMLT_RS12070
IPR019546	IPR	Twin-arginine translocation pathway, signal sequence, bacterial/archaeal	0	2/ 4	0.032	SMLT_RS11970,SMLT_RS17575
IPR008640	IPR	Head domain of trimeric autotransporter adhesin	0	2/ 4	0.032	SMLT_RS03265,SMLT_RS18235
IPR000182	IPR	GNAT domain	0	4/10	0.032	SMLT_RS08165,SMLT_RS10125,SMLT_RS11455,SMLT_RS21555
IPR019887	IPR	Transcription regulator AsnC/Lrp, ligand binding domain	0	2/ 4	0.032	SMLT_RS00335,SMLT_RS13110
IPR000700	IPR	PAS-associated, C-terminal	0	4/11	0.043	SMLT_RS02630,SMLT_RS10295,SMLT_RS14085,SMLT_RS14105
IPR024973	IPR	ESPR domain	1	2/ 3	0.012	SMLT_RS03265,SMLT_RS19125
IPR001610	IPR	PAC motif	0	4/10	0.032	SMLT_RS02630,SMLT_RS10295,SMLT_RS14085,SMLT_RS14105
IPR019811	IPR	Homoserine dehydrogenase, conserved site	9	2/ 2	0	SMLT_RS10360,SMLT_RS17295
IPR010101	IPR	TonB-dependent vitamin B12 transporter BtuB	1	8/17	0.0021	SMLT_RS02875,SMLT_RS10455,SMLT_RS16555,SMLT_RS17355,SMLT_RS17815,SMLT_RS19070,SMLT_RS19755,SMLT_RS21045
IPR006062	IPR	Histidine biosynthesis	9	2/ 2	0	SMLT_RS10415,SMLT_RS10420
IPR034176	IPR	Peptidase MprA-like catalytic domain	9	2/ 2	0	SMLT_RS03270,SMLT_RS04110
IPR001789	IPR	Signal transduction response regulator, receiver domain	0	21/83	0.027	SMLT_RS01735,SMLT_RS02590,SMLT_RS07575,SMLT_RS09730,SMLT_RS10290,SMLT_RS10295,SMLT_RS10810,SMLT_RS10865,SMLT_RS10895,SMLT_RS10905,SMLT_RS11145,SMLT_RS12375,SMLT_RS17125,SMLT_RS17475,SMLT_RS17490,SMLT_RS17495,SMLT_RS19665,SMLT_RS20040,SMLT_RS21210,SMLT_RS21510,SMLT_RS21930
IPR036429	IPR	SpoA-like superfamily	9	2/ 2	0	SMLT_RS10965,SMLT_RS10970
IPR008250	IPR	P-type ATPase, A domain superfamily	0	2/ 4	0.032	SMLT_RS11685,SMLT_RS12665
IPR000573	IPR	Aconitase A/isopropylmalate dehydratase small subunit, swivel domain	1	2/ 3	0.012	SMLT_RS17175,SMLT_RS18680
IPR000540	IPR	Flagellar motor protein MotA, conserved site	9	2/ 2	0	SMLT_RS02685,SMLT_RS10890
IPR002525	IPR	Transposase, IS111A/IS1328/IS1533, N-terminal	9	6/ 6	0	SMLT_RS03180,SMLT_RS03330,SMLT_RS05290,SMLT_RS08340,SMLT_RS10830,SMLT_RS17010
IPR006311	IPR	Twin-arginine translocation pathway, signal sequence	1	5/ 8	0.0015	SMLT_RS11970,SMLT_RS17575,SMLT_RS17735,SMLT_RS18310,SMLT_RS21040
IPR006655	IPR	Molybdopterin oxidoreductase, prokaryotic, conserved site	1	2/ 3	0.012	SMLT_RS13215,SMLT_RS18310
IPR006656	IPR	Molybdopterin oxidoreductase	1	3/ 5	0.011	SMLT_RS13215,SMLT_RS16175,SMLT_RS18310
IPR042094	IPR	Type II secretion system F domain superfamily	9	3/ 3	0	SMLT_RS03280,SMLT_RS13050,SMLT_RS17905
IPR039426	IPR	Vitamin B12 transporter BtuB-like	0	12/36	0.011	SMLT_RS02225,SMLT_RS02875,SMLT_RS07785,SMLT_RS10455,SMLT_RS12240,SMLT_RS16415,SMLT_RS16555,SMLT_RS17355,SMLT_RS17815,SMLT_RS19070,SMLT_RS19755,SMLT_RS21045
IPR036425	IPR	MoaB/Mog-like domain superfamily	9	2/ 2	0	SMLT_RS13245,SMLT_RS13250
IPR006321	IPR	Pilus retraction protein PilT	9	3/ 3	0	SMLT_RS02910,SMLT_RS05270,SMLT_RS05275
IPR012902	IPR	Prokaryotic N-terminal methylation site	1	5/ 9	0.0037	SMLT_RS03285,SMLT_RS03295,SMLT_RS03300,SMLT_RS07820,SMLT_RS17895
IPR019844	IPR	Cold-shock (CSD) domain	1	2/ 3	0.012	SMLT_RS15310,SMLT_RS16845
IPR036264	IPR	Bacterial exopeptidase dimerisation domain	0	2/ 4	0.032	SMLT_RS10120,SMLT_RS20365
IPR001341	IPR	Aspartate kinase	1	2/ 3	0.012	SMLT_RS10360,SMLT_RS17295
IPR008635	IPR	Coiled stalk of trimeric autotransporter adhesin	0	2/ 4	0.032	SMLT_RS03265,SMLT_RS18235
IPR042096	IPR	Dihydroxy-acid dehydratase, C-terminal	9	2/ 2	0	SMLT_RS08640,SMLT_RS21270
IPR000634	IPR	Serine/threonine dehydratase, pyridoxal-phosphate-binding site	9	2/ 2	0	SMLT_RS10370,SMLT_RS18660
IPR041743	IPR	Bifunctional aspartokinase/homoserine dehydrogenase, N-terminal catalytic domain	9	2/ 2	0	SMLT_RS10360,SMLT_RS17295
IPR018042	IPR	Aspartate kinase, conserved site	1	2/ 3	0.012	SMLT_RS10360,SMLT_RS17295
IPR022398	IPR	Peptidase S8, subtilisin, His-active site	1	2/ 3	0.012	SMLT_RS03270,SMLT_RS04110
IPR006963	IPR	Molybdopterin oxidoreductase, 4Fe-4S domain	1	3/ 4	0.0027	SMLT_RS13215,SMLT_RS16175,SMLT_RS18310
IPR000639	IPR	Epoxide hydrolase-like	1	3/ 5	0.011	SMLT_RS12020,SMLT_RS13700,SMLT_RS17290
IPR012156	IPR	Cold shock, CspA	1	2/ 3	0.012	SMLT_RS15310,SMLT_RS16845
IPR042181	IPR	Type II secretion system, protein E, N-terminal	1	2/ 3	0.012	SMLT_RS03275,SMLT_RS17890
IPR005330	IPR	MHYT domain	2	6/ 9	0.00034	SMLT_RS05815,SMLT_RS09685,SMLT_RS10940,SMLT_RS11180,SMLT_RS12570,SMLT_RS15790
IPR035919	IPR	EAL domain superfamily	1	10/19	0.00018	SMLT_RS02630,SMLT_RS05815,SMLT_RS09685,SMLT_RS09730,SMLT_RS10940,SMLT_RS11180,SMLT_RS12570,SMLT_RS14105,SMLT_RS15790,SMLT_RS18935
IPR001444	IPR	Flagellar basal body rod protein, N-terminal	9	6/ 6	0	SMLT_RS11095,SMLT_RS11115,SMLT_RS11120,SMLT_RS11125,SMLT_RS11135,SMLT_RS11140
IPR020558	IPR	Dihydroxy-acid/6-phosphogluconate dehydratase, conserved site	9	2/ 2	0	SMLT_RS08640,SMLT_RS21270
IPR001584	IPR	Integrase, catalytic core	0	6/18	0.036	SMLT_RS02345,SMLT_RS08015,SMLT_RS08915,SMLT_RS11540,SMLT_RS11580,SMLT_RS11900
IPR004091	IPR	Chemotaxis methyl-accepting receptor, methyl-accepting site	1	5/ 8	0.0015	SMLT_RS06725,SMLT_RS10825,SMLT_RS10835,SMLT_RS10855,SMLT_RS20095
IPR036922	IPR	Rieske [2Fe-2S] iron-sulphur domain superfamily	9	3/ 3	0	SMLT_RS05575,SMLT_RS07710,SMLT_RS12070
IPR001757	IPR	P-type ATPase	0	2/ 4	0.032	SMLT_RS11685,SMLT_RS12665
IPR023827	IPR	Peptidase S8, subtilisin, Asp-active site	1	2/ 3	0.012	SMLT_RS03270,SMLT_RS04110
IPR019888	IPR	Transcription regulator AsnC-type	0	2/ 4	0.032	SMLT_RS00335,SMLT_RS13110
IPR037925	IPR	Flagellar hook-basal body protein, FlgE/F/G-like	9	3/ 3	0	SMLT_RS11115,SMLT_RS11120,SMLT_RS11125
IPR037006	IPR	Histidine kinase CheA-like, homodimeric domain superfamily	9	2/ 2	0	SMLT_RS10860,SMLT_RS10895
IPR002932	IPR	Glutamate synthase domain	9	2/ 2	0	SMLT_RS00485,SMLT_RS08160
IPR001775	IPR	GspD/PilQ family	0	2/ 4	0.032	SMLT_RS13650,SMLT_RS18195
IPR001543	IPR	Surface presentation of antigen (SpoA)	9	2/ 2	0	SMLT_RS10965,SMLT_RS10970
IPR014349	IPR	Rieske iron-sulphur protein	9	2/ 2	0	SMLT_RS07710,SMLT_RS12070
IPR000581	IPR	Dihydroxy-acid/6-phosphogluconate dehydratase	9	2/ 2	0	SMLT_RS08640,SMLT_RS21270
00190 Oxidative phosphorylation [PATH:ko00190]	KEGG	ko00190	1	19/ 44	3.3e-05	SMLT_RS02065,SMLT_RS02070,SMLT_RS02080,SMLT_RS02085,SMLT_RS07710,SMLT_RS07715,SMLT_RS07720,SMLT_RS12070,SMLT_RS15625,SMLT_RS16140,SMLT_RS16145,SMLT_RS16150,SMLT_RS16155,SMLT_RS16165,SMLT_RS16170,SMLT_RS16180,SMLT_RS16185,SMLT_RS16190,SMLT_RS16195
00360 Phenylalanine metabolism [PATH:ko00360]	KEGG	ko00360	1	3/ 5	0.0092	SMLT_RS00330,SMLT_RS01250,SMLT_RS10120
00290 Valine, leucine and isoleucine biosynthesis [PATH:ko00290]	KEGG	ko00290	9	2/ 2	0	SMLT_RS18645,SMLT_RS21270
02024 Quorum sensing [PATH:ko02024]	KEGG	ko02024	1	7/ 15	0.0036	SMLT_RS01645,SMLT_RS03270,SMLT_RS04110,SMLT_RS06245,SMLT_RS07725,SMLT_RS08885,SMLT_RS14525
02030 Bacterial chemotaxis [PATH:ko02030]	KEGG	ko02030	3	6/ 7	3.1e-05	SMLT_RS02680,SMLT_RS10885,SMLT_RS10900,SMLT_RS10965,SMLT_RS10970,SMLT_RS11000
02020 Two-component system [PATH:ko02020]	KEGG	ko02020	1	42/139	3.3e-05	SMLT_RS00160,SMLT_RS00700,SMLT_RS01735,SMLT_RS02230,SMLT_RS02685,SMLT_RS06725,SMLT_RS07575,SMLT_RS10570,SMLT_RS10825,SMLT_RS10835,SMLT_RS10845,SMLT_RS10855,SMLT_RS10860,SMLT_RS10865,SMLT_RS10875,SMLT_RS10890,SMLT_RS10905,SMLT_RS10910,SMLT_RS11035,SMLT_RS11075,SMLT_RS11085,SMLT_RS11650,SMLT_RS11655,SMLT_RS11765,SMLT_RS11955,SMLT_RS13205,SMLT_RS17125,SMLT_RS17485,SMLT_RS17490,SMLT_RS17495,SMLT_RS17…
02040 Flagellar assembly [PATH:ko02040]	KEGG	ko02040	9	20/ 20	0	SMLT_RS10925,SMLT_RS10930,SMLT_RS10945,SMLT_RS10950,SMLT_RS10955,SMLT_RS10960,SMLT_RS10990,SMLT_RS11005,SMLT_RS11010,SMLT_RS11065,SMLT_RS11070,SMLT_RS11095,SMLT_RS11100,SMLT_RS11105,SMLT_RS11110,SMLT_RS11115,SMLT_RS11120,SMLT_RS11125,SMLT_RS11135,SMLT_RS11140
00910 Nitrogen metabolism [PATH:ko00910]	KEGG	ko00910	2	6/ 8	0.0001	SMLT_RS00480,SMLT_RS00485,SMLT_RS13200,SMLT_RS13210,SMLT_RS13215,SMLT_RS13220
00340 Histidine metabolism [PATH:ko00340]	KEGG	ko00340	1	8/ 17	0.0024	SMLT_RS10390,SMLT_RS10395,SMLT_RS10400,SMLT_RS10405,SMLT_RS10410,SMLT_RS10415,SMLT_RS10420,SMLT_RS10425
00260 Glycine, serine and threonine metabolism [PATH:ko00260]	KEGG	ko00260	0	5/ 14	0.047	SMLT_RS10360,SMLT_RS10365,SMLT_RS10370,SMLT_RS17295,SMLT_RS18660
00660 C5-Branched dibasic acid metabolism [PATH:ko00660]	KEGG	ko00660	1	3/ 4	0.0026	SMLT_RS18675,SMLT_RS18680,SMLT_RS18685
2Fe-2S	KEYWORDS	keyword	0	6/15	0.02118	SMLT_RS05575,SMLT_RS07710,SMLT_RS11970,SMLT_RS12070,SMLT_RS16175,SMLT_RS16185
Cell outer membrane	KEYWORDS	keyword	0	14/50	0.03064	SMLT_RS02225,SMLT_RS03265,SMLT_RS06675,SMLT_RS07390,SMLT_RS07785,SMLT_RS12240,SMLT_RS13480,SMLT_RS16415,SMLT_RS17580,SMLT_RS17815,SMLT_RS18195,SMLT_RS19125,SMLT_RS19165,SMLT_RS19755
Transposable element	KEYWORDS	keyword	1	2/ 3	0.01948	SMLT_RS01540,SMLT_RS11540
4Fe-4S	KEYWORDS	keyword	0	13/43	0.02118	SMLT_RS00480,SMLT_RS00930,SMLT_RS08640,SMLT_RS13185,SMLT_RS13255,SMLT_RS16165,SMLT_RS16180,SMLT_RS16670,SMLT_RS16875,SMLT_RS17175,SMLT_RS18310,SMLT_RS18675,SMLT_RS21270
Bacterial flagellum biogenesis	KEYWORDS	keyword	9	5/ 5	0	SMLT_RS10920,SMLT_RS10925,SMLT_RS10930,SMLT_RS11065,SMLT_RS11100
DNA invertase	KEYWORDS	keyword	9	6/ 6	0	SMLT_RS03180,SMLT_RS03330,SMLT_RS05290,SMLT_RS08340,SMLT_RS10830,SMLT_RS17010
Chemotaxis	KEYWORDS	keyword	1	5/ 8	0.00224	SMLT_RS10810,SMLT_RS10845,SMLT_RS10875,SMLT_RS10900,SMLT_RS10905
Amino-acid biosynthesis	KEYWORDS	keyword	0	19/68	0.01948	SMLT_RS03650,SMLT_RS10365,SMLT_RS10370,SMLT_RS10390,SMLT_RS10395,SMLT_RS10400,SMLT_RS10405,SMLT_RS10410,SMLT_RS10415,SMLT_RS10420,SMLT_RS10425,SMLT_RS12335,SMLT_RS15125,SMLT_RS17295,SMLT_RS18645,SMLT_RS18650,SMLT_RS18665,SMLT_RS18680,SMLT_RS18685
Calcium	KEYWORDS	keyword	1	10/20	0.00054	SMLT_RS02875,SMLT_RS03280,SMLT_RS07815,SMLT_RS10455,SMLT_RS13050,SMLT_RS16555,SMLT_RS17355,SMLT_RS18540,SMLT_RS19070,SMLT_RS21045
Phosphoprotein	KEYWORDS	keyword	3	5/ 6	0.00016	SMLT_RS09730,SMLT_RS11145,SMLT_RS17125,SMLT_RS17490,SMLT_RS17495
Bacterial flagellum	KEYWORDS	keyword	9	18/18	0	SMLT_RS10850,SMLT_RS10950,SMLT_RS10955,SMLT_RS10960,SMLT_RS10965,SMLT_RS10970,SMLT_RS11000,SMLT_RS11005,SMLT_RS11010,SMLT_RS11070,SMLT_RS11075,SMLT_RS11080,SMLT_RS11085,SMLT_RS11105,SMLT_RS11110,SMLT_RS11120,SMLT_RS11135,SMLT_RS11140
Iron	KEYWORDS	keyword	0	3/ 6	0.02599	SMLT_RS00330,SMLT_RS07570,SMLT_RS08715
operon_1783	operons	NC_010943.1|gene3951|SMLT_RS19780	9	2/ 2	0	SMLT_RS19780,SMLT_RS19785
operon_0974	operons	NC_010943.1|gene2229|SMLT_RS11150|flgA	2	3/ 4	0.00093	SMLT_RS11150,SMLT_RS11155,SMLT_RS11160
operon_1077	operons	NC_010943.1|gene2418|SMLT_RS12100	9	3/ 3	0	SMLT_RS12100,SMLT_RS12105,SMLT_RS12110
operon_0966	operons	NC_010943.1|gene2188|SMLT_RS10945	9	7/ 7	0	SMLT_RS10945,SMLT_RS10950,SMLT_RS10955,SMLT_RS10960,SMLT_RS10965,SMLT_RS10970,SMLT_RS10975
operon_0420	operons	NC_010943.1|gene902|SMLT_RS04520	9	2/ 2	0	SMLT_RS04520,SMLT_RS04525
operon_1061	operons	NC_010943.1|gene2393|SMLT_RS11975	1	3/ 5	0.004	SMLT_RS11975,SMLT_RS11980,SMLT_RS11985
operon_1868	operons	NC_010943.1|gene4132|SMLT_RS20685	9	2/ 2	0	SMLT_RS20685,SMLT_RS20690
operon_1292	operons	NC_010943.1|gene2903|SMLT_RS14525	9	5/ 5	0	SMLT_RS14525,SMLT_RS14530,SMLT_RS14535,SMLT_RS14540,SMLT_RS14545
operon_0979	operons	NC_010943.1|gene2238|SMLT_RS11195	9	2/ 2	0	SMLT_RS11195,SMLT_RS11200
operon_0490	operons	NC_010943.1|gene1052|SMLT_RS05270	9	2/ 2	0	SMLT_RS05270,SMLT_RS05275
operon_1631	operons	NC_010943.1|gene3660|SMLT_RS18325	0	3/ 7	0.016	SMLT_RS18325,SMLT_RS18330,SMLT_RS18335
operon_1719	operons	NC_010943.1|gene3821|SMLT_RS19130	9	5/ 5	0	SMLT_RS19130,SMLT_RS19135,SMLT_RS19140,SMLT_RS19145,SMLT_RS19150
operon_1720	operons	NC_010943.1|gene3826|SMLT_RS19155	9	3/ 3	0	SMLT_RS19155,SMLT_RS19160,SMLT_RS19165
operon_1688	operons	NC_010943.1|gene3771|SMLT_RS18880	0	2/ 5	0.032	SMLT_RS18895,SMLT_RS18900
operon_1166	operons	NC_010943.1|gene2636|SMLT_RS13190	9	14/14	0	SMLT_RS13190,SMLT_RS13195,SMLT_RS13200,SMLT_RS13205,SMLT_RS13210,SMLT_RS13215,SMLT_RS13220,SMLT_RS13225,SMLT_RS13230,SMLT_RS13235,SMLT_RS13240,SMLT_RS13245,SMLT_RS13250,SMLT_RS13255
operon_0019	operons	NC_010943.1|gene36|SMLT_RS00185	1	2/ 3	0.0049	SMLT_RS00185,SMLT_RS00195
operon_0919	operons	NC_010943.1|gene2071|SMLT_RS10360	9	3/ 3	0	SMLT_RS10360,SMLT_RS10365,SMLT_RS10370
operon_0811	operons	NC_010943.1|gene1773|SMLT_RS08875	0	2/ 5	0.032	SMLT_RS08880,SMLT_RS08885
operon_1109	operons	NC_010943.1|gene2479|SMLT_RS12405	1	4/ 7	0.0023	SMLT_RS12405,SMLT_RS12415,SMLT_RS12425,SMLT_RS12430
operon_0170	operons	NC_010943.1|gene342|SMLT_RS01720	0	2/ 4	0.016	SMLT_RS01730,SMLT_RS01735
operon_1924	operons	NC_010943.1|gene4233|SMLT_RS21190	9	3/ 3	0	SMLT_RS21190,SMLT_RS21195,SMLT_RS21200
operon_0532	operons	NC_010943.1|gene1151|SMLT_RS05765	9	4/ 4	0	SMLT_RS05765,SMLT_RS05770,SMLT_RS05775,SMLT_RS05780
operon_1429	operons	NC_010943.1|gene3212|SMLT_RS16080	9	2/ 2	0	SMLT_RS16080,SMLT_RS16085
operon_1959	operons	NC_010943.1|gene4297|SMLT_RS21510	9	2/ 2	0	SMLT_RS21510,SMLT_RS21515
operon_0591	operons	NC_010943.1|gene1295|SMLT_RS06485	1	2/ 3	0.0049	SMLT_RS06485,SMLT_RS06490
operon_0707	operons	NC_010943.1|gene1540|SMLT_RS07710	3	4/ 5	0.00016	SMLT_RS07710,SMLT_RS07715,SMLT_RS07720,SMLT_RS07725
operon_0065	operons	NC_010943.1|gene121|SMLT_RS00610	9	2/ 2	0	SMLT_RS00610,SMLT_RS00615
operon_1985	operons	NC_010943.1|gene4360|SMLT_RS21825	9	4/ 4	0	SMLT_RS21825,SMLT_RS21830,SMLT_RS21835,SMLT_RS21840
operon_0965	operons	NC_010943.1|gene2174|SMLT_RS10875	9	13/14	8.9e-12	SMLT_RS10875,SMLT_RS10880,SMLT_RS10885,SMLT_RS10890,SMLT_RS10895,SMLT_RS10900,SMLT_RS10905,SMLT_RS10910,SMLT_RS10915,SMLT_RS10920,SMLT_RS10925,SMLT_RS10930,SMLT_RS10940
operon_0199	operons	NC_010943.1|gene410|SMLT_RS02060	9	6/ 6	0	SMLT_RS02060,SMLT_RS02065,SMLT_RS02070,SMLT_RS02075,SMLT_RS02080,SMLT_RS02085
operon_1112	operons	NC_010943.1|gene2490|SMLT_RS12460	0	2/ 4	0.016	SMLT_RS12460,SMLT_RS12465
operon_1060	operons	NC_010943.1|gene2388|SMLT_RS11950	9	5/ 5	0	SMLT_RS11950,SMLT_RS11955,SMLT_RS11960,SMLT_RS11965,SMLT_RS11970
operon_1808	operons	NC_010943.1|gene4004|SMLT_RS20045	9	2/ 2	0	SMLT_RS20045,SMLT_RS20050
operon_0697	operons	NC_010943.1|gene1512|SMLT_RS07570	9	3/ 3	0	SMLT_RS07570,SMLT_RS07575,SMLT_RS07580
operon_1115	operons	NC_010943.1|gene2499|SMLT_RS12505	0	3/ 9	0.042	SMLT_RS12515,SMLT_RS12520,SMLT_RS12525
operon_0072	operons	NC_010943.1|gene139|SMLT_RS00700	9	2/ 2	0	SMLT_RS00700,SMLT_RS00705
operon_0972	operons	NC_010943.1|gene2214|SMLT_RS11075	9	3/ 3	0	SMLT_RS11075,SMLT_RS11080,SMLT_RS11085
operon_1298	operons	NC_010943.1|gene2922|SMLT_RS14620	9	3/ 3	0	SMLT_RS14620,SMLT_RS14625,SMLT_RS14630
operon_0140	operons	NC_010943.1|gene265|SMLT_RS01335	1	2/ 3	0.0049	SMLT_RS01335,SMLT_RS01340
operon_1940	operons	NC_010943.1|gene4268|SMLT_RS21365	2	3/ 4	0.00093	SMLT_RS21365,SMLT_RS21370,SMLT_RS21375
operon_0012	operons	NC_010943.1|gene20|SMLT_RS00105	9	3/ 3	0	SMLT_RS00105,SMLT_RS00110,SMLT_RS00115
operon_1207	operons	NC_010943.1|gene2723|SMLT_RS13630	3	9/13	2.7e-06	SMLT_RS13630,SMLT_RS13635,SMLT_RS13645,SMLT_RS13650,SMLT_RS13655,SMLT_RS13660,SMLT_RS13680,SMLT_RS13685,SMLT_RS13690
operon_1559	operons	NC_010943.1|gene3509|SMLT_RS17570	0	2/ 4	0.016	SMLT_RS17575,SMLT_RS17580
operon_1630	operons	NC_010943.1|gene3656|SMLT_RS18305	2	3/ 4	0.00093	SMLT_RS18310,SMLT_RS18315,SMLT_RS18320
operon_1582	operons	NC_010943.1|gene3555|SMLT_RS17800	1	2/ 3	0.0049	SMLT_RS17805,SMLT_RS17810
operon_1318	operons	NC_010943.1|gene2960|SMLT_RS14815	9	2/ 2	0	SMLT_RS14815,SMLT_RS14820
operon_0679	operons	NC_010943.1|gene1476|SMLT_RS07390	1	2/ 3	0.0049	SMLT_RS07390,SMLT_RS07395
operon_1911	operons	NC_010943.1|gene4203|SMLT_RS21040	9	3/ 3	0	SMLT_RS21040,SMLT_RS21045,SMLT_RS21050
operon_0155	operons	NC_010943.1|gene313|SMLT_RS01575	9	2/ 2	0	SMLT_RS01575,SMLT_RS01580
operon_1913	operons	NC_010943.1|gene4212|SMLT_RS21085	9	2/ 2	0	SMLT_RS21085,SMLT_RS21090
operon_1025	operons	NC_010943.1|gene2333|SMLT_RS11675	1	2/ 3	0.0049	SMLT_RS11675,SMLT_RS11685
operon_1047	operons	NC_010943.1|gene2372|SMLT_RS11870	9	2/ 2	0	SMLT_RS11870,SMLT_RS11875
operon_1095	operons	NC_010943.1|gene2451|SMLT_RS12265	0	2/ 5	0.032	SMLT_RS12275,SMLT_RS12280
operon_0044	operons	NC_010943.1|gene79|SMLT_RS00400	1	2/ 3	0.0049	SMLT_RS00405,SMLT_RS00410
operon_1346	operons	NC_010943.1|gene3020|SMLT_RS15115	0	2/ 4	0.016	SMLT_RS15115,SMLT_RS15125
operon_1022	operons	NC_010943.1|gene2327|SMLT_RS11645	1	2/ 3	0.0049	SMLT_RS11650,SMLT_RS11655
operon_1116	operons	NC_010943.1|gene2508|SMLT_RS12550	0	2/ 5	0.032	SMLT_RS12565,SMLT_RS12570
operon_0964	operons	NC_010943.1|gene2171|SMLT_RS10860	9	3/ 3	0	SMLT_RS10860,SMLT_RS10865,SMLT_RS10870
operon_1130	operons	NC_010943.1|gene2536|SMLT_RS12690	0	2/ 4	0.016	SMLT_RS12690,SMLT_RS12695
operon_0323	operons	NC_010943.1|gene651|SMLT_RS03270	4	9/12	7.3e-07	SMLT_RS03270,SMLT_RS03275,SMLT_RS03280,SMLT_RS03285,SMLT_RS03290,SMLT_RS03295,SMLT_RS03300,SMLT_RS03305,SMLT_RS03310
operon_1551	operons	NC_010943.1|gene3488|SMLT_RS17465	9	7/ 7	0	SMLT_RS17465,SMLT_RS17470,SMLT_RS17475,SMLT_RS17480,SMLT_RS17485,SMLT_RS17490,SMLT_RS17495
operon_1506	operons	NC_010943.1|gene3394|SMLT_RS16995	1	2/ 3	0.0049	SMLT_RS17000,SMLT_RS17005
operon_1535	operons	NC_010943.1|gene3454|SMLT_RS17295	9	3/ 3	0	SMLT_RS17295,SMLT_RS17300,SMLT_RS17305
operon_1908	operons	NC_010943.1|gene4199|SMLT_RS21020	9	2/ 2	0	SMLT_RS21020,SMLT_RS21025
operon_1621	operons	NC_010943.1|gene3634|SMLT_RS18195	9	5/ 5	0	SMLT_RS18195,SMLT_RS18200,SMLT_RS18205,SMLT_RS18210,SMLT_RS18215
operon_0970	operons	NC_010943.1|gene2205|SMLT_RS11030	2	3/ 4	0.00093	SMLT_RS11030,SMLT_RS11035,SMLT_RS11045
operon_0054	operons	NC_010943.1|gene95|SMLT_RS00480	9	2/ 2	0	SMLT_RS00480,SMLT_RS00485
operon_1128	operons	NC_010943.1|gene2530|SMLT_RS12660	1	2/ 3	0.0049	SMLT_RS12665,SMLT_RS12670
operon_1693	operons	NC_010943.1|gene3783|SMLT_RS18940	9	5/ 5	0	SMLT_RS18940,SMLT_RS18945,SMLT_RS18950,SMLT_RS18955,SMLT_RS18960
operon_0351	operons	NC_010943.1|gene727|SMLT_RS03645	9	2/ 2	0	SMLT_RS03645,SMLT_RS03650
operon_0961	operons	NC_010943.1|gene2166|SMLT_RS10835	9	3/ 3	0	SMLT_RS10835,SMLT_RS10840,SMLT_RS10845
operon_1888	operons	NC_010943.1|gene4161|SMLT_RS20830	1	2/ 3	0.0049	SMLT_RS20835,SMLT_RS20840
operon_1777	operons	NC_010943.1|gene3942|SMLT_RS19735	1	2/ 3	0.0049	SMLT_RS19735,SMLT_RS19740
operon_1034	operons	NC_010943.1|gene2350|SMLT_RS11760	0	2/ 4	0.016	SMLT_RS11765,SMLT_RS11775
operon_0063	operons	NC_010943.1|gene111|SMLT_RS00560	6	8/ 9	1e-07	SMLT_RS00560,SMLT_RS00565,SMLT_RS00570,SMLT_RS00575,SMLT_RS00580,SMLT_RS00585,SMLT_RS00590,SMLT_RS00595
operon_1605	operons	NC_010943.1|gene3600|SMLT_RS18025	9	2/ 2	0	SMLT_RS18025,SMLT_RS18030
operon_0166	operons	NC_010943.1|gene331|SMLT_RS01665	2	3/ 4	0.00093	SMLT_RS01665,SMLT_RS01675,SMLT_RS01680
operon_0289	operons	NC_010943.1|gene573|SMLT_RS02875	9	2/ 2	0	SMLT_RS02875,SMLT_RS02880
operon_0714	operons	NC_010943.1|gene1557|SMLT_RS07795	4	6/ 7	3.9e-06	SMLT_RS07795,SMLT_RS07800,SMLT_RS07805,SMLT_RS07810,SMLT_RS07815,SMLT_RS07820
operon_1502	operons	NC_010943.1|gene3388|SMLT_RS16965	9	2/ 2	0	SMLT_RS16965,SMLT_RS16970
operon_0267	operons	NC_010943.1|gene532|SMLT_RS02670	0	2/ 5	0.032	SMLT_RS02680,SMLT_RS02685
operon_0017	operons	NC_010943.1|gene28|SMLT_RS00145	2	4/ 6	0.00081	SMLT_RS00145,SMLT_RS00160,SMLT_RS00165,SMLT_RS00170
operon_0533	operons	NC_010943.1|gene1155|SMLT_RS05785	0	2/ 5	0.032	SMLT_RS05800,SMLT_RS05805
operon_1664	operons	NC_010943.1|gene3724|SMLT_RS18645	9	9/ 9	0	SMLT_RS18645,SMLT_RS18650,SMLT_RS18655,SMLT_RS18660,SMLT_RS18665,SMLT_RS18670,SMLT_RS18675,SMLT_RS18680,SMLT_RS18685
operon_0255	operons	NC_010943.1|gene515|SMLT_RS02585	9	3/ 3	0	SMLT_RS02585,SMLT_RS02590,SMLT_RS02595
operon_1434	operons	NC_010943.1|gene3222|SMLT_RS16130	3	12/19	6e-07	SMLT_RS16140,SMLT_RS16145,SMLT_RS16150,SMLT_RS16155,SMLT_RS16160,SMLT_RS16165,SMLT_RS16170,SMLT_RS16175,SMLT_RS16180,SMLT_RS16185,SMLT_RS16190,SMLT_RS16195
operon_0748	operons	NC_010943.1|gene1628|SMLT_RS08150	9	4/ 4	0	SMLT_RS08150,SMLT_RS08155,SMLT_RS08160,SMLT_RS08165
operon_0390	operons	NC_010943.1|gene815|SMLT_RS04085	9	2/ 2	0	SMLT_RS04085,SMLT_RS04090
operon_1016	operons	NC_010943.1|gene2311|SMLT_RS11565	9	2/ 2	0	SMLT_RS11565,SMLT_RS11570
operon_0169	operons	NC_010943.1|gene338|SMLT_RS01700	0	2/ 4	0.016	SMLT_RS01700,SMLT_RS01705
operon_0922	operons	NC_010943.1|gene2076|SMLT_RS10385	9	9/ 9	0	SMLT_RS10385,SMLT_RS10390,SMLT_RS10395,SMLT_RS10400,SMLT_RS10405,SMLT_RS10410,SMLT_RS10415,SMLT_RS10420,SMLT_RS10425
operon_0164	operons	NC_010943.1|gene327|SMLT_RS01645	9	2/ 2	0	SMLT_RS01645,SMLT_RS01650
operon_0913	operons	NC_010943.1|gene2057|SMLT_RS10290	9	2/ 2	0	SMLT_RS10290,SMLT_RS10295
operon_0967	operons	NC_010943.1|gene2195|SMLT_RS10980	9	7/ 7	0	SMLT_RS10980,SMLT_RS10985,SMLT_RS10990,SMLT_RS10995,SMLT_RS11000,SMLT_RS11005,SMLT_RS11010
operon_0148	operons	NC_010943.1|gene305|SMLT_RS01535	9	2/ 2	0	SMLT_RS01535,SMLT_RS01540
operon_1002	operons	NC_010943.1|gene2290|SMLT_RS11455	9	2/ 2	0	SMLT_RS11455,SMLT_RS11460
operon_1386	operons	NC_010943.1|gene3122|SMLT_RS15625	0	2/ 5	0.032	SMLT_RS15625,SMLT_RS15635
operon_0931	operons	NC_010943.1|gene2106|SMLT_RS10535	9	2/ 2	0	SMLT_RS10535,SMLT_RS10540
operon_1113	operons	NC_010943.1|gene2494|SMLT_RS12480	0	2/ 4	0.016	SMLT_RS12485,SMLT_RS12490
operon_0116	operons	NC_010943.1|gene221|SMLT_RS01115	9	3/ 3	0	SMLT_RS01115,SMLT_RS01120,SMLT_RS01125
operon_0971	operons	NC_010943.1|gene2209|SMLT_RS11050	3	4/ 5	0.00016	SMLT_RS11055,SMLT_RS11060,SMLT_RS11065,SMLT_RS11070
operon_0973	operons	NC_010943.1|gene2217|SMLT_RS11090	9	12/12	0	SMLT_RS11090,SMLT_RS11095,SMLT_RS11100,SMLT_RS11105,SMLT_RS11110,SMLT_RS11115,SMLT_RS11120,SMLT_RS11125,SMLT_RS11130,SMLT_RS11135,SMLT_RS11140,SMLT_RS11145
operon_0732	operons	NC_010943.1|gene1606|SMLT_RS08040	1	2/ 3	0.0049	SMLT_RS08040,SMLT_RS08045
operon_1035	operons	NC_010943.1|gene2354|SMLT_RS11780	9	2/ 2	0	SMLT_RS11780,SMLT_RS11785
operon_0210	operons	NC_010943.1|gene442|SMLT_RS02220	9	4/ 4	0	SMLT_RS02220,SMLT_RS02225,SMLT_RS02230,SMLT_RS02235
operon_1885	operons	NC_010943.1|gene4156|SMLT_RS20805	9	3/ 3	0	SMLT_RS20805,SMLT_RS20810,SMLT_RS20815
operon_1398	operons	NC_010943.1|gene3155|SMLT_RS15790	1	2/ 3	0.0049	SMLT_RS15790,SMLT_RS15795
operon_1101	operons	NC_010943.1|gene2463|SMLT_RS12325	9	3/ 3	0	SMLT_RS12325,SMLT_RS12330,SMLT_RS12335
operon_0132	operons	NC_010943.1|gene245|SMLT_RS01235	0	2/ 5	0.032	SMLT_RS01250,SMLT_RS01255
PF13333	Pfam	Integrase core domain	0	5/13	0.024	SMLT_RS02345,SMLT_RS08015,SMLT_RS08915,SMLT_RS11540,SMLT_RS11900
PF04151	Pfam	Bacterial pre-peptidase C-terminal domain	9	2/ 2	0	SMLT_RS03270,SMLT_RS04110
PF05662	Pfam	Coiled stalk of trimeric autotransporter adhesin	0	2/ 4	0.026	SMLT_RS03265,SMLT_RS18235
PF01638	Pfam	HxlR-like helix-turn-helix	1	2/ 3	0.01	SMLT_RS12225,SMLT_RS14415
PF00015	Pfam	Methyl-accepting chemotaxis protein (MCP) signalling domain	2	8/12	4e-05	SMLT_RS06725,SMLT_RS10825,SMLT_RS10835,SMLT_RS10855,SMLT_RS11200,SMLT_RS14085,SMLT_RS17480,SMLT_RS20095
PF00672	Pfam	HAMP domain	0	10/28	0.0088	SMLT_RS06725,SMLT_RS10570,SMLT_RS10825,SMLT_RS10835,SMLT_RS10855,SMLT_RS11200,SMLT_RS20035,SMLT_RS20095,SMLT_RS21205,SMLT_RS21510
PF00313	Pfam	'Cold-shock' DNA-binding domain	1	2/ 3	0.01	SMLT_RS15310,SMLT_RS16845
PF07687	Pfam	Peptidase dimerisation domain	0	2/ 4	0.026	SMLT_RS10120,SMLT_RS20365
PF00330	Pfam	Aconitase family (aconitate hydratase)	0	2/ 4	0.026	SMLT_RS17175,SMLT_RS18675
PF13276	Pfam	HTH-like domain	0	6/14	0.0098	SMLT_RS02345,SMLT_RS08015,SMLT_RS08915,SMLT_RS11540,SMLT_RS11580,SMLT_RS11900
PF08448	Pfam	PAS fold	0	2/ 4	0.026	SMLT_RS02630,SMLT_RS14105
PF13426	Pfam	PAS domain	0	3/ 7	0.026	SMLT_RS10295,SMLT_RS14085,SMLT_RS14105
PF01548	Pfam	Transposase	9	6/ 6	0	SMLT_RS03180,SMLT_RS03330,SMLT_RS05290,SMLT_RS08340,SMLT_RS10830,SMLT_RS17010
PF13247	Pfam	4Fe-4S dicluster domain	9	2/ 2	0	SMLT_RS13210,SMLT_RS18315
PF13018	Pfam	Extended Signal Peptide of Type V secretion system	1	2/ 3	0.01	SMLT_RS03265,SMLT_RS19125
PF01627	Pfam	Hpt domain	0	4/11	0.035	SMLT_RS10860,SMLT_RS10895,SMLT_RS17475,SMLT_RS21510
PF01052	Pfam	Type III flagellar switch regulator (C-ring) FliN C-term	9	2/ 2	0	SMLT_RS10965,SMLT_RS10970
PF00263	Pfam	Bacterial type II and III secretion system protein	0	2/ 4	0.026	SMLT_RS13650,SMLT_RS18195
PF01546	Pfam	Peptidase family M20/M25/M40	0	2/ 4	0.026	SMLT_RS10120,SMLT_RS20365
PF12804	Pfam	MobA-like NTP transferase domain	1	2/ 3	0.01	SMLT_RS11950,SMLT_RS13230
PF00994	Pfam	Probable molybdopterin binding domain	9	2/ 2	0	SMLT_RS13245,SMLT_RS13250
PF01568	Pfam	Molydopterin dinucleotide binding domain	1	2/ 3	0.01	SMLT_RS13215,SMLT_RS18310
PF00384	Pfam	Molybdopterin oxidoreductase	1	3/ 5	0.0088	SMLT_RS13215,SMLT_RS16175,SMLT_RS18310
PF13520	Pfam	Amino acid permease	0	3/ 7	0.026	SMLT_RS02195,SMLT_RS10535,SMLT_RS10540
PF13677	Pfam	Membrane MotB of proton-channel complex MotA/MotB	9	2/ 2	0	SMLT_RS02680,SMLT_RS10885
PF00920	Pfam	Dehydratase family	9	2/ 2	0	SMLT_RS08640,SMLT_RS21270
PF00437	Pfam	Type II/IV secretion system protein	4	8/10	2.6e-06	SMLT_RS02910,SMLT_RS03275,SMLT_RS05270,SMLT_RS05275,SMLT_RS06245,SMLT_RS13055,SMLT_RS13660,SMLT_RS17890
PF05658	Pfam	Head domain of trimeric autotransporter adhesin	0	2/ 4	0.026	SMLT_RS03265,SMLT_RS18235
PF08447	Pfam	PAS fold	0	3/ 6	0.018	SMLT_RS02630,SMLT_RS14085,SMLT_RS14105
PF00361	Pfam	Proton-conducting membrane transporter	1	3/ 5	0.0088	SMLT_RS16140,SMLT_RS16145,SMLT_RS16150
PF03895	Pfam	YadA-like membrane anchor domain	0	2/ 4	0.026	SMLT_RS03265,SMLT_RS18235
PF03707	Pfam	Bacterial signalling protein N terminal repeat	2	6/ 9	0.00027	SMLT_RS05815,SMLT_RS09685,SMLT_RS10940,SMLT_RS11180,SMLT_RS12570,SMLT_RS15790
PF01645	Pfam	Conserved region in glutamate synthase	9	2/ 2	0	SMLT_RS00485,SMLT_RS08160
PF00694	Pfam	Aconitase C-terminal domain	1	2/ 3	0.01	SMLT_RS17175,SMLT_RS18680
PF00990	Pfam	Diguanylate cyclase, GGDEF domain	1	13/28	0.00012	SMLT_RS02630,SMLT_RS05815,SMLT_RS07575,SMLT_RS09685,SMLT_RS09730,SMLT_RS10940,SMLT_RS11180,SMLT_RS12570,SMLT_RS14105,SMLT_RS15790,SMLT_RS18935,SMLT_RS20695,SMLT_RS22105
PF05157	Pfam	Type II secretion system (T2SS), protein E, N-terminal domain	0	2/ 4	0.026	SMLT_RS03275,SMLT_RS17890
PF01037	Pfam	Lrp/AsnC ligand binding domain	0	2/ 4	0.026	SMLT_RS00335,SMLT_RS13110
PF00669	Pfam	Bacterial flagellin N-terminal helical region	9	3/ 3	0	SMLT_RS11075,SMLT_RS11080,SMLT_RS11085
PF00593	Pfam	TonB dependent receptor	0	12/46	0.043	SMLT_RS02225,SMLT_RS02875,SMLT_RS07785,SMLT_RS10455,SMLT_RS12240,SMLT_RS16415,SMLT_RS16555,SMLT_RS17355,SMLT_RS17815,SMLT_RS19070,SMLT_RS19755,SMLT_RS21045
PF00563	Pfam	EAL domain	2	10/19	0.00015	SMLT_RS02630,SMLT_RS05815,SMLT_RS09685,SMLT_RS09730,SMLT_RS10940,SMLT_RS11180,SMLT_RS12570,SMLT_RS14105,SMLT_RS15790,SMLT_RS18935
PF07963	Pfam	Prokaryotic N-terminal methylation motif	0	3/ 7	0.026	SMLT_RS03295,SMLT_RS07820,SMLT_RS17895
PF02895	Pfam	Signal transducing histidine kinase, homodimeric domain	9	2/ 2	0	SMLT_RS10860,SMLT_RS10895
PF02371	Pfam	Transposase IS116/IS110/IS902 family	9	6/ 6	0	SMLT_RS03180,SMLT_RS03330,SMLT_RS05290,SMLT_RS08340,SMLT_RS10830,SMLT_RS17010
PF03447	Pfam	Homoserine dehydrogenase, NAD binding domain	9	2/ 2	0	SMLT_RS10360,SMLT_RS17295
PF00482	Pfam	Type II secretion system (T2SS), protein F	9	3/ 3	0	SMLT_RS03280,SMLT_RS13050,SMLT_RS17905
PF00072	Pfam	Response regulator receiver domain	0	21/82	0.021	SMLT_RS01735,SMLT_RS02590,SMLT_RS07575,SMLT_RS09730,SMLT_RS10290,SMLT_RS10295,SMLT_RS10810,SMLT_RS10865,SMLT_RS10895,SMLT_RS10905,SMLT_RS11145,SMLT_RS12375,SMLT_RS17125,SMLT_RS17475,SMLT_RS17490,SMLT_RS17495,SMLT_RS19665,SMLT_RS20040,SMLT_RS21210,SMLT_RS21510,SMLT_RS21930
PF12769	Pfam	4TM region of pyridine nucleotide transhydrogenase, mitoch	9	2/ 2	0	SMLT_RS04065,SMLT_RS04085
PF02203	Pfam	Tar ligand binding domain homologue	1	5/ 8	0.0013	SMLT_RS06725,SMLT_RS10825,SMLT_RS10835,SMLT_RS10855,SMLT_RS20095
PF00583	Pfam	Acetyltransferase (GNAT) family	1	3/ 5	0.0088	SMLT_RS10125,SMLT_RS11455,SMLT_RS21555
PF00977	Pfam	Histidine biosynthesis protein	9	2/ 2	0	SMLT_RS10415,SMLT_RS10420
PF06429	Pfam	Flagellar basal body rod FlgEFG protein C-terminal	9	5/ 5	0	SMLT_RS11095,SMLT_RS11115,SMLT_RS11120,SMLT_RS11125,SMLT_RS11135
PF00355	Pfam	Rieske [2Fe-2S] domain	9	3/ 3	0	SMLT_RS05575,SMLT_RS07710,SMLT_RS12070
PF01584	Pfam	CheW-like domain	9	7/ 7	0	SMLT_RS10845,SMLT_RS10860,SMLT_RS10875,SMLT_RS10895,SMLT_RS11145,SMLT_RS17475,SMLT_RS17485
PF00700	Pfam	Bacterial flagellin C-terminal helical region	9	3/ 3	0	SMLT_RS11075,SMLT_RS11080,SMLT_RS11085
PF00742	Pfam	Homoserine dehydrogenase	9	2/ 2	0	SMLT_RS10360,SMLT_RS17295
PF04397	Pfam	LytTr DNA-binding domain	0	2/ 4	0.026	SMLT_RS02590,SMLT_RS19665
PF00460	Pfam	Flagella basal body rod protein	9	6/ 6	0	SMLT_RS11095,SMLT_RS11115,SMLT_RS11120,SMLT_RS11125,SMLT_RS11135,SMLT_RS11140

## Sheet: Supp_Fig4_Up_pathway_genes
Cytochrome (aerobic)	Iron homeostasis	Transporters
SMLT_RS06535	SMLT_RS02330	SMLT_RS01070
SMLT_RS06540	SMLT_RS03785	SMLT_RS02280
SMLT_RS06545	SMLT_RS05165	SMLT_RS04870
SMLT_RS06550	SMLT_RS05545	SMLT_RS05240
SMLT_RS20920	SMLT_RS05565	SMLT_RS07330
SMLT_RS20930	SMLT_RS05990	SMLT_RS07335
SMLT_RS21675	SMLT_RS06850	SMLT_RS07340
SMLT_RS21680	SMLT_RS06950	SMLT_RS08470
	SMLT_RS08480	SMLT_RS08840
	SMLT_RS10630	SMLT_RS08845
	SMLT_RS11315	SMLT_RS08855
	SMLT_RS11320	SMLT_RS11320
	SMLT_RS12645	SMLT_RS12765
	SMLT_RS12940	SMLT_RS13315
	SMLT_RS13395	SMLT_RS13320
	SMLT_RS13415	SMLT_RS13425
	SMLT_RS13420	SMLT_RS14345
	SMLT_RS13485	SMLT_RS15090
	SMLT_RS13580	SMLT_RS15095
	SMLT_RS13960	SMLT_RS17250
	SMLT_RS13970	SMLT_RS18040
	SMLT_RS14400	SMLT_RS18045
	SMLT_RS18565	SMLT_RS18550
	SMLT_RS18575	SMLT_RS18555
	SMLT_RS19060	SMLT_RS18700
	SMLT_RS19685	SMLT_RS18705
		SMLT_RS18720
		SMLT_RS19360
		SMLT_RS19365
		SMLT_RS19370
		SMLT_RS19950
		SMLT_RS20370

## Sheet: Supp_Fig4_Down_pathway_genes
NADH:quinone oxidoreductase	Type IV pilus motility	Anaerobic respiration	Flagellar motility
SMLT_RS16140	SMLT_RS02910	SMLT_RS13190	SMLT_RS10850
SMLT_RS16145	SMLT_RS03310	SMLT_RS13200	SMLT_RS10965
SMLT_RS16150	SMLT_RS05270	SMLT_RS13205	SMLT_RS10970
SMLT_RS16155	SMLT_RS05275	SMLT_RS13210	SMLT_RS10990
SMLT_RS16160	SMLT_RS07815	SMLT_RS13215	SMLT_RS11000
SMLT_RS16165	SMLT_RS07820	SMLT_RS13220	SMLT_RS11005
SMLT_RS16170	SMLT_RS15585	SMLT_RS18310	SMLT_RS11010
SMLT_RS16175	SMLT_RS17890	SMLT_RS18315	SMLT_RS11065
SMLT_RS16180	SMLT_RS17895	SMLT_RS18320	SMLT_RS11070
SMLT_RS16185	SMLT_RS18195		SMLT_RS11075
SMLT_RS16190	SMLT_RS18200		SMLT_RS11080
SMLT_RS16195	SMLT_RS18205		SMLT_RS11085
	SMLT_RS18215		SMLT_RS11095
	SMLT_RS19665		SMLT_RS11100
			SMLT_RS11105
			SMLT_RS11110
			SMLT_RS11120
			SMLT_RS11140
